# Supplementary material for: Age-related late-onset disease heritability patterns and implications for genome-wide association studies
Source: PeerJ. 2019 Jun 14;7:e7168. doi: 10.7717/peerj.7168 (PMC6573810; doi:10.7717/peerj.7168)
Supplement: Supplemental Information 1 [file peerj-07-7168-s001.zip]

Archive with 371 entries (332 files):
- SuppFiles/
- SuppFiles/ClinicalData/
- SuppFiles/ClinicalData/boehme2015prevalence.T2D.data
- SuppFiles/ClinicalData/brookmeyer1998projections.Alzheimers.data
- SuppFiles/ClinicalData/brookmeyer1998projections.AlzheimersForIncResults.data
- SuppFiles/ClinicalData/CancerResearchUK.BreastCancer.data
- SuppFiles/ClinicalData/CancerResearchUK.ColorectalCancer.data
- SuppFiles/ClinicalData/CancerResearchUK.LungCancerMen.data
- SuppFiles/ClinicalData/CancerResearchUK.PancreasCancer.data
- SuppFiles/ClinicalData/CancerResearchUK.PancreaticCancer.data
- SuppFiles/ClinicalData/CancerResearchUK.ProstateCancer.data
- SuppFiles/ClinicalData/Empty.data
- SuppFiles/ClinicalData/HipOsteoarthritis.data
- SuppFiles/ClinicalData/rothwell2005population.AllCerebralEvents.data
- SuppFiles/ClinicalData/rothwell2005population.AllCoronaryEvents.data
- SuppFiles/Executable/
- SuppFiles/Executable/CommonLow.txt
- SuppFiles/Executable/HeritabilityApproxParameters/
- SuppFiles/Executable/HeritabilityApproxParameters/Alzheimers.txt
- SuppFiles/Executable/HeritabilityApproxParameters/BreastCancer.txt
- SuppFiles/Executable/HeritabilityApproxParameters/CAD.txt
- SuppFiles/Executable/HeritabilityApproxParameters/ColorectalCancer.txt
- SuppFiles/Executable/HeritabilityApproxParameters/Exponential.txt
- SuppFiles/Executable/HeritabilityApproxParameters/HipOsteoarthritis.txt
- SuppFiles/Executable/HeritabilityApproxParameters/LungCancer.txt
- SuppFiles/Executable/HeritabilityApproxParameters/PancreaticCancer.txt
- SuppFiles/Executable/HeritabilityApproxParameters/ProstateCancer.txt
- SuppFiles/Executable/HeritabilityApproxParameters/Stroke.txt
- SuppFiles/Executable/HeritabilityApproxParameters/T2D.txt
- SuppFiles/Executable/HeritabilityModelConfigDEBUG.txt
- SuppFiles/Executable/ModestLow.txt
- SuppFiles/Executable/Parameters.txt
- SuppFiles/Executable/RareHigh.txt
- SuppFiles/Executable/RareLow.txt
- SuppFiles/Executable/RareMedium.txt
- SuppFiles/Executable/SSDeathRateTable.csv
- SuppFiles/Executable/StillAliveTable.csv
- SuppFiles/Results/
- SuppFiles/Results/AlzheimersTwoSDFraction.csv
- SuppFiles/Results/LODsCommonLow/
- SuppFiles/Results/LODsCommonLow/Alzheimers/
- SuppFiles/Results/LODsCommonLow/Alzheimers/CasesMultipleSameAgeCohortStatisticalPower.csv
- SuppFiles/Results/LODsCommonLow/Alzheimers/CasesMultipleYoungOldCohortStatisticalPower.csv
- SuppFiles/Results/LODsCommonLow/Alzheimers/CasesNeededCohortStatisticalPower.csv
- SuppFiles/Results/LODsCommonLow/Alzheimers/CasesNeededCumulativeStatisticalPower.csv
- SuppFiles/Results/LODsCommonLow/Alzheimers/CasesNeededStatisticalPower.csv
- SuppFiles/Results/LODsCommonLow/Alzheimers/CasesNeededYoungOldCohortStatisticalPower.csv
- SuppFiles/Results/LODsCommonLow/Alzheimers/CohortHeritabilityAnalysis.csv
- SuppFiles/Results/LODsCommonLow/Alzheimers/CohortStatisticalPower.csv
- SuppFiles/Results/LODsCommonLow/Alzheimers/EnvironmentArray.csv
- SuppFiles/Results/LODsCommonLow/Alzheimers/FrailtyAnalysis.csv
- SuppFiles/Results/LODsCommonLow/Alzheimers/HeritabilityAnalysis.csv
- SuppFiles/Results/LODsCommonLow/Alzheimers/ScatterData.csv
- SuppFiles/Results/LODsCommonLow/Alzheimers/StatisticalPower.csv
- SuppFiles/Results/LODsCommonLow/Alzheimers First/
- SuppFiles/Results/LODsCommonLow/BreastCancer/
- SuppFiles/Results/LODsCommonLow/BreastCancer/CasesMultipleSameAgeCohortStatisticalPower.csv
- SuppFiles/Results/LODsCommonLow/BreastCancer/CasesMultipleYoungOldCohortStatisticalPower.csv
- SuppFiles/Results/LODsCommonLow/BreastCancer/CasesNeededCohortStatisticalPower.csv
- SuppFiles/Results/LODsCommonLow/BreastCancer/CasesNeededCumulativeStatisticalPower.csv
- SuppFiles/Results/LODsCommonLow/BreastCancer/CasesNeededStatisticalPower.csv
- SuppFiles/Results/LODsCommonLow/BreastCancer/CasesNeededYoungOldCohortStatisticalPower.csv
- SuppFiles/Results/LODsCommonLow/BreastCancer/CohortHeritabilityAnalysis.csv
- SuppFiles/Results/LODsCommonLow/BreastCancer/CohortStatisticalPower.csv
- SuppFiles/Results/LODsCommonLow/BreastCancer/EnvironmentArray.csv
- SuppFiles/Results/LODsCommonLow/BreastCancer/FrailtyAnalysis.csv
- SuppFiles/Results/LODsCommonLow/BreastCancer/HeritabilityAnalysis.csv
- SuppFiles/Results/LODsCommonLow/BreastCancer/ScatterData.csv
- SuppFiles/Results/LODsCommonLow/BreastCancer/StatisticalPower.csv
- SuppFiles/Results/LODsCommonLow/CAD/
- SuppFiles/Results/LODsCommonLow/CAD/CasesMultipleSameAgeCohortStatisticalPower.csv
- SuppFiles/Results/LODsCommonLow/CAD/CasesMultipleYoungOldCohortStatisticalPower.csv
- SuppFiles/Results/LODsCommonLow/CAD/CasesNeededCohortStatisticalPower.csv
- SuppFiles/Results/LODsCommonLow/CAD/CasesNeededCumulativeStatisticalPower.csv
- SuppFiles/Results/LODsCommonLow/CAD/CasesNeededStatisticalPower.csv
- SuppFiles/Results/LODsCommonLow/CAD/CasesNeededYoungOldCohortStatisticalPower.csv
- SuppFiles/Results/LODsCommonLow/CAD/CohortHeritabilityAnalysis.csv
- SuppFiles/Results/LODsCommonLow/CAD/CohortStatisticalPower.csv
- SuppFiles/Results/LODsCommonLow/CAD/EnvironmentArray.csv
- SuppFiles/Results/LODsCommonLow/CAD/FrailtyAnalysis.csv
- SuppFiles/Results/LODsCommonLow/CAD/HeritabilityAnalysis.csv
- SuppFiles/Results/LODsCommonLow/CAD/ScatterData.csv
- SuppFiles/Results/LODsCommonLow/CAD/StatisticalPower.csv
- SuppFiles/Results/LODsCommonLow/ColorectalCancer/
- SuppFiles/Results/LODsCommonLow/ColorectalCancer/CasesMultipleSameAgeCohortStatisticalPower.csv
- SuppFiles/Results/LODsCommonLow/ColorectalCancer/CasesMultipleYoungOldCohortStatisticalPower.csv
- SuppFiles/Results/LODsCommonLow/ColorectalCancer/CasesNeededCohortStatisticalPower.csv
- SuppFiles/Results/LODsCommonLow/ColorectalCancer/CasesNeededCumulativeStatisticalPower.csv
- SuppFiles/Results/LODsCommonLow/ColorectalCancer/CasesNeededStatisticalPower.csv
- SuppFiles/Results/LODsCommonLow/ColorectalCancer/CasesNeededYoungOldCohortStatisticalPower.csv
- SuppFiles/Results/LODsCommonLow/ColorectalCancer/CohortHeritabilityAnalysis.csv
- SuppFiles/Results/LODsCommonLow/ColorectalCancer/CohortStatisticalPower.csv
- SuppFiles/Results/LODsCommonLow/ColorectalCancer/EnvironmentArray.csv
- SuppFiles/Results/LODsCommonLow/ColorectalCancer/FrailtyAnalysis.csv
- SuppFiles/Results/LODsCommonLow/ColorectalCancer/HeritabilityAnalysis.csv
- SuppFiles/Results/LODsCommonLow/ColorectalCancer/ScatterData.csv
- SuppFiles/Results/LODsCommonLow/ColorectalCancer/StatisticalPower.csv
- SuppFiles/Results/LODsCommonLow/HeritabilityModelConfig.txt
- SuppFiles/Results/LODsCommonLow/LOG.txt
- SuppFiles/Results/LODsCommonLow/LungCancer/
- SuppFiles/Results/LODsCommonLow/LungCancer/CasesMultipleSameAgeCohortStatisticalPower.csv
- SuppFiles/Results/LODsCommonLow/LungCancer/CasesMultipleYoungOldCohortStatisticalPower.csv
- SuppFiles/Results/LODsCommonLow/LungCancer/CasesNeededCohortStatisticalPower.csv
- SuppFiles/Results/LODsCommonLow/LungCancer/CasesNeededCumulativeStatisticalPower.csv
- SuppFiles/Results/LODsCommonLow/LungCancer/CasesNeededStatisticalPower.csv
- SuppFiles/Results/LODsCommonLow/LungCancer/CasesNeededYoungOldCohortStatisticalPower.csv
- SuppFiles/Results/LODsCommonLow/LungCancer/CohortHeritabilityAnalysis.csv
- SuppFiles/Results/LODsCommonLow/LungCancer/CohortStatisticalPower.csv
- SuppFiles/Results/LODsCommonLow/LungCancer/EnvironmentArray.csv
- SuppFiles/Results/LODsCommonLow/LungCancer/FrailtyAnalysis.csv
- SuppFiles/Results/LODsCommonLow/LungCancer/HeritabilityAnalysis.csv
- SuppFiles/Results/LODsCommonLow/LungCancer/ScatterData.csv
- SuppFiles/Results/LODsCommonLow/LungCancer/StatisticalPower.csv
- SuppFiles/Results/LODsCommonLow/Parameters.txt
- SuppFiles/Results/LODsCommonLow/ProstateCancer/
- SuppFiles/Results/LODsCommonLow/ProstateCancer/CasesMultipleSameAgeCohortStatisticalPower.csv
- SuppFiles/Results/LODsCommonLow/ProstateCancer/CasesMultipleYoungOldCohortStatisticalPower.csv
- SuppFiles/Results/LODsCommonLow/ProstateCancer/CasesNeededCohortStatisticalPower.csv
- SuppFiles/Results/LODsCommonLow/ProstateCancer/CasesNeededCumulativeStatisticalPower.csv
- SuppFiles/Results/LODsCommonLow/ProstateCancer/CasesNeededStatisticalPower.csv
- SuppFiles/Results/LODsCommonLow/ProstateCancer/CasesNeededYoungOldCohortStatisticalPower.csv
- SuppFiles/Results/LODsCommonLow/ProstateCancer/CohortHeritabilityAnalysis.csv
- SuppFiles/Results/LODsCommonLow/ProstateCancer/CohortStatisticalPower.csv
- SuppFiles/Results/LODsCommonLow/ProstateCancer/EnvironmentArray.csv
- SuppFiles/Results/LODsCommonLow/ProstateCancer/FrailtyAnalysis.csv
- SuppFiles/Results/LODsCommonLow/ProstateCancer/HeritabilityAnalysis.csv
- SuppFiles/Results/LODsCommonLow/ProstateCancer/ScatterData.csv
- SuppFiles/Results/LODsCommonLow/ProstateCancer/StatisticalPower.csv
- SuppFiles/Results/LODsCommonLow/ProstateCancerH42/
- SuppFiles/Results/LODsCommonLow/ProstateCancerH42/CasesMultipleSameAgeCohortStatisticalPower.csv
- SuppFiles/Results/LODsCommonLow/ProstateCancerH42/CasesMultipleYoungOldCohortStatisticalPower.csv
- SuppFiles/Results/LODsCommonLow/ProstateCancerH42/CasesNeededCohortStatisticalPower.csv
- SuppFiles/Results/LODsCommonLow/ProstateCancerH42/CasesNeededCumulativeStatisticalPower.csv
- SuppFiles/Results/LODsCommonLow/ProstateCancerH42/CasesNeededStatisticalPower.csv
- SuppFiles/Results/LODsCommonLow/ProstateCancerH42/CasesNeededYoungOldCohortStatisticalPower.csv
- SuppFiles/Results/LODsCommonLow/ProstateCancerH42/CohortHeritabilityAnalysis.csv
- SuppFiles/Results/LODsCommonLow/ProstateCancerH42/CohortStatisticalPower.csv
- SuppFiles/Results/LODsCommonLow/ProstateCancerH42/EnvironmentArray.csv
- SuppFiles/Results/LODsCommonLow/ProstateCancerH42/FrailtyAnalysis.csv
- SuppFiles/Results/LODsCommonLow/ProstateCancerH42/HeritabilityAnalysis.csv
- SuppFiles/Results/LODsCommonLow/ProstateCancerH42/HeritabilityModelConfig.txt
- SuppFiles/Results/LODsCommonLow/ProstateCancerH42/Parameters.txt
- SuppFiles/Results/LODsCommonLow/ProstateCancerH42/ScatterData.csv
- SuppFiles/Results/LODsCommonLow/ProstateCancerH42/StatisticalPower.csv
- SuppFiles/Results/LODsCommonLow/Stroke/
- SuppFiles/Results/LODsCommonLow/Stroke/CasesMultipleSameAgeCohortStatisticalPower.csv
- SuppFiles/Results/LODsCommonLow/Stroke/CasesMultipleYoungOldCohortStatisticalPower.csv
- SuppFiles/Results/LODsCommonLow/Stroke/CasesNeededCohortStatisticalPower.csv
- SuppFiles/Results/LODsCommonLow/Stroke/CasesNeededCumulativeStatisticalPower.csv
- SuppFiles/Results/LODsCommonLow/Stroke/CasesNeededStatisticalPower.csv
- SuppFiles/Results/LODsCommonLow/Stroke/CasesNeededYoungOldCohortStatisticalPower.csv
- SuppFiles/Results/LODsCommonLow/Stroke/CohortHeritabilityAnalysis.csv
- SuppFiles/Results/LODsCommonLow/Stroke/CohortStatisticalPower.csv
- SuppFiles/Results/LODsCommonLow/Stroke/EnvironmentArray.csv
- SuppFiles/Results/LODsCommonLow/Stroke/FrailtyAnalysis.csv
- SuppFiles/Results/LODsCommonLow/Stroke/HeritabilityAnalysis.csv
- SuppFiles/Results/LODsCommonLow/Stroke/ScatterData.csv
- SuppFiles/Results/LODsCommonLow/Stroke/StatisticalPower.csv
- SuppFiles/Results/LODsCommonLow/T2D/
- SuppFiles/Results/LODsCommonLow/T2D/CasesMultipleSameAgeCohortStatisticalPower.csv
- SuppFiles/Results/LODsCommonLow/T2D/CasesMultipleYoungOldCohortStatisticalPower.csv
- SuppFiles/Results/LODsCommonLow/T2D/CasesNeededCohortStatisticalPower.csv
- SuppFiles/Results/LODsCommonLow/T2D/CasesNeededCumulativeStatisticalPower.csv
- SuppFiles/Results/LODsCommonLow/T2D/CasesNeededStatisticalPower.csv
- SuppFiles/Results/LODsCommonLow/T2D/CasesNeededYoungOldCohortStatisticalPower.csv
- SuppFiles/Results/LODsCommonLow/T2D/CohortHeritabilityAnalysis.csv
- SuppFiles/Results/LODsCommonLow/T2D/CohortStatisticalPower.csv
- SuppFiles/Results/LODsCommonLow/T2D/EnvironmentArray.csv
- SuppFiles/Results/LODsCommonLow/T2D/FrailtyAnalysis.csv
- SuppFiles/Results/LODsCommonLow/T2D/HeritabilityAnalysis.csv
- SuppFiles/Results/LODsCommonLow/T2D/ScatterData.csv
- SuppFiles/Results/LODsCommonLow/T2D/StatisticalPower.csv
- SuppFiles/Results/LODsCommonLow/_ConfAnalysis/
- SuppFiles/Results/LODsCommonLow/_ConfAnalysis/HeritabilityModelConfig.txt
- SuppFiles/Results/LODsRareMedium/
- SuppFiles/Results/LODsRareMedium/45pc/
- SuppFiles/Results/LODsRareMedium/45pc/Stroke/
- SuppFiles/Results/LODsRareMedium/Alzheimers/
- SuppFiles/Results/LODsRareMedium/Alzheimers/CasesMultipleSameAgeCohortStatisticalPower.csv
- SuppFiles/Results/LODsRareMedium/Alzheimers/CasesMultipleYoungOldCohortStatisticalPower.csv
- SuppFiles/Results/LODsRareMedium/Alzheimers/CasesNeededCohortStatisticalPower.csv
- SuppFiles/Results/LODsRareMedium/Alzheimers/CasesNeededCumulativeStatisticalPower.csv
- SuppFiles/Results/LODsRareMedium/Alzheimers/CasesNeededStatisticalPower.csv
- SuppFiles/Results/LODsRareMedium/Alzheimers/CasesNeededYoungOldCohortStatisticalPower.csv
- SuppFiles/Results/LODsRareMedium/Alzheimers/CohortHeritabilityAnalysis.csv
- SuppFiles/Results/LODsRareMedium/Alzheimers/CohortStatisticalPower.csv
- SuppFiles/Results/LODsRareMedium/Alzheimers/EnvironmentArray.csv
- SuppFiles/Results/LODsRareMedium/Alzheimers/FrailtyAnalysis.csv
- SuppFiles/Results/LODsRareMedium/Alzheimers/HeritabilityAnalysis.csv
- SuppFiles/Results/LODsRareMedium/Alzheimers/StatisticalPower.csv
- SuppFiles/Results/LODsRareMedium/BreastCancer/
- SuppFiles/Results/LODsRareMedium/BreastCancer/CasesMultipleSameAgeCohortStatisticalPower.csv
- SuppFiles/Results/LODsRareMedium/BreastCancer/CasesMultipleYoungOldCohortStatisticalPower.csv
- SuppFiles/Results/LODsRareMedium/BreastCancer/CasesNeededCohortStatisticalPower.csv
- SuppFiles/Results/LODsRareMedium/BreastCancer/CasesNeededCumulativeStatisticalPower.csv
- SuppFiles/Results/LODsRareMedium/BreastCancer/CasesNeededStatisticalPower.csv
- SuppFiles/Results/LODsRareMedium/BreastCancer/CasesNeededYoungOldCohortStatisticalPower.csv
- SuppFiles/Results/LODsRareMedium/BreastCancer/CohortHeritabilityAnalysis.csv
- SuppFiles/Results/LODsRareMedium/BreastCancer/CohortStatisticalPower.csv
- SuppFiles/Results/LODsRareMedium/BreastCancer/EnvironmentArray.csv
- SuppFiles/Results/LODsRareMedium/BreastCancer/FrailtyAnalysis.csv
- SuppFiles/Results/LODsRareMedium/BreastCancer/HeritabilityAnalysis.csv
- SuppFiles/Results/LODsRareMedium/BreastCancer/StatisticalPower.csv
- SuppFiles/Results/LODsRareMedium/CAD/
- SuppFiles/Results/LODsRareMedium/CAD/CasesMultipleSameAgeCohortStatisticalPower.csv
- SuppFiles/Results/LODsRareMedium/CAD/CasesMultipleYoungOldCohortStatisticalPower.csv
- SuppFiles/Results/LODsRareMedium/CAD/CasesNeededCohortStatisticalPower.csv
- SuppFiles/Results/LODsRareMedium/CAD/CasesNeededCumulativeStatisticalPower.csv
- SuppFiles/Results/LODsRareMedium/CAD/CasesNeededStatisticalPower.csv
- SuppFiles/Results/LODsRareMedium/CAD/CasesNeededYoungOldCohortStatisticalPower.csv
- SuppFiles/Results/LODsRareMedium/CAD/CohortHeritabilityAnalysis.csv
- SuppFiles/Results/LODsRareMedium/CAD/CohortStatisticalPower.csv
- SuppFiles/Results/LODsRareMedium/CAD/EnvironmentArray.csv
- SuppFiles/Results/LODsRareMedium/CAD/FrailtyAnalysis.csv
- SuppFiles/Results/LODsRareMedium/CAD/HeritabilityAnalysis.csv
- SuppFiles/Results/LODsRareMedium/CAD/StatisticalPower.csv
- SuppFiles/Results/LODsRareMedium/ColorectalCancer/
- SuppFiles/Results/LODsRareMedium/ColorectalCancer/CasesMultipleSameAgeCohortStatisticalPower.csv
- SuppFiles/Results/LODsRareMedium/ColorectalCancer/CasesMultipleYoungOldCohortStatisticalPower.csv
- SuppFiles/Results/LODsRareMedium/ColorectalCancer/CasesNeededCohortStatisticalPower.csv
- SuppFiles/Results/LODsRareMedium/ColorectalCancer/CasesNeededCumulativeStatisticalPower.csv
- SuppFiles/Results/LODsRareMedium/ColorectalCancer/CasesNeededStatisticalPower.csv
- SuppFiles/Results/LODsRareMedium/ColorectalCancer/CasesNeededYoungOldCohortStatisticalPower.csv
- SuppFiles/Results/LODsRareMedium/ColorectalCancer/CohortHeritabilityAnalysis.csv
- SuppFiles/Results/LODsRareMedium/ColorectalCancer/CohortStatisticalPower.csv
- SuppFiles/Results/LODsRareMedium/ColorectalCancer/EnvironmentArray.csv
- SuppFiles/Results/LODsRareMedium/ColorectalCancer/FrailtyAnalysis.csv
- SuppFiles/Results/LODsRareMedium/ColorectalCancer/HeritabilityAnalysis.csv
- SuppFiles/Results/LODsRareMedium/ColorectalCancer/StatisticalPower.csv
- SuppFiles/Results/LODsRareMedium/HeritabilityModelConfig.txt
- SuppFiles/Results/LODsRareMedium/LOG.txt
- SuppFiles/Results/LODsRareMedium/LungCancer/
- SuppFiles/Results/LODsRareMedium/LungCancer/CasesMultipleSameAgeCohortStatisticalPower.csv
- SuppFiles/Results/LODsRareMedium/LungCancer/CasesMultipleYoungOldCohortStatisticalPower.csv
- SuppFiles/Results/LODsRareMedium/LungCancer/CasesNeededCohortStatisticalPower.csv
- SuppFiles/Results/LODsRareMedium/LungCancer/CasesNeededCumulativeStatisticalPower.csv
- SuppFiles/Results/LODsRareMedium/LungCancer/CasesNeededStatisticalPower.csv
- SuppFiles/Results/LODsRareMedium/LungCancer/CasesNeededYoungOldCohortStatisticalPower.csv
- SuppFiles/Results/LODsRareMedium/LungCancer/CohortHeritabilityAnalysis.csv
- SuppFiles/Results/LODsRareMedium/LungCancer/CohortStatisticalPower.csv
- SuppFiles/Results/LODsRareMedium/LungCancer/EnvironmentArray.csv
- SuppFiles/Results/LODsRareMedium/LungCancer/FrailtyAnalysis.csv
- SuppFiles/Results/LODsRareMedium/LungCancer/HeritabilityAnalysis.csv
- SuppFiles/Results/LODsRareMedium/LungCancer/StatisticalPower.csv
- SuppFiles/Results/LODsRareMedium/Parameters.txt
- SuppFiles/Results/LODsRareMedium/ProstateCancer/
- SuppFiles/Results/LODsRareMedium/ProstateCancer/CasesMultipleSameAgeCohortStatisticalPower.csv
- SuppFiles/Results/LODsRareMedium/ProstateCancer/CasesMultipleYoungOldCohortStatisticalPower.csv
- SuppFiles/Results/LODsRareMedium/ProstateCancer/CasesNeededCohortStatisticalPower.csv
- SuppFiles/Results/LODsRareMedium/ProstateCancer/CasesNeededCumulativeStatisticalPower.csv
- SuppFiles/Results/LODsRareMedium/ProstateCancer/CasesNeededStatisticalPower.csv
- SuppFiles/Results/LODsRareMedium/ProstateCancer/CasesNeededYoungOldCohortStatisticalPower.csv
- SuppFiles/Results/LODsRareMedium/ProstateCancer/CohortHeritabilityAnalysis.csv
- SuppFiles/Results/LODsRareMedium/ProstateCancer/CohortStatisticalPower.csv
- SuppFiles/Results/LODsRareMedium/ProstateCancer/EnvironmentArray.csv
- SuppFiles/Results/LODsRareMedium/ProstateCancer/FrailtyAnalysis.csv
- SuppFiles/Results/LODsRareMedium/ProstateCancer/HeritabilityAnalysis.csv
- SuppFiles/Results/LODsRareMedium/ProstateCancer/StatisticalPower.csv
- SuppFiles/Results/LODsRareMedium/Stroke/
- SuppFiles/Results/LODsRareMedium/Stroke/CasesMultipleSameAgeCohortStatisticalPower.csv
- SuppFiles/Results/LODsRareMedium/Stroke/CasesMultipleYoungOldCohortStatisticalPower.csv
- SuppFiles/Results/LODsRareMedium/Stroke/CasesNeededCohortStatisticalPower.csv
- SuppFiles/Results/LODsRareMedium/Stroke/CasesNeededCumulativeStatisticalPower.csv
- SuppFiles/Results/LODsRareMedium/Stroke/CasesNeededStatisticalPower.csv
- SuppFiles/Results/LODsRareMedium/Stroke/CasesNeededYoungOldCohortStatisticalPower.csv
- SuppFiles/Results/LODsRareMedium/Stroke/CohortHeritabilityAnalysis.csv
- SuppFiles/Results/LODsRareMedium/Stroke/CohortStatisticalPower.csv
- SuppFiles/Results/LODsRareMedium/Stroke/EnvironmentArray.csv
- SuppFiles/Results/LODsRareMedium/Stroke/FrailtyAnalysis.csv
- SuppFiles/Results/LODsRareMedium/Stroke/HeritabilityAnalysis.csv
- SuppFiles/Results/LODsRareMedium/Stroke/StatisticalPower.csv
- SuppFiles/Results/LODsRareMedium/T2D/
- SuppFiles/Results/LODsRareMedium/T2D/CasesMultipleSameAgeCohortStatisticalPower.csv
- SuppFiles/Results/LODsRareMedium/T2D/CasesMultipleYoungOldCohortStatisticalPower.csv
- SuppFiles/Results/LODsRareMedium/T2D/CasesNeededCohortStatisticalPower.csv
- SuppFiles/Results/LODsRareMedium/T2D/CasesNeededCumulativeStatisticalPower.csv
- SuppFiles/Results/LODsRareMedium/T2D/CasesNeededStatisticalPower.csv
- SuppFiles/Results/LODsRareMedium/T2D/CasesNeededYoungOldCohortStatisticalPower.csv
- SuppFiles/Results/LODsRareMedium/T2D/CohortHeritabilityAnalysis.csv
- SuppFiles/Results/LODsRareMedium/T2D/CohortStatisticalPower.csv
- SuppFiles/Results/LODsRareMedium/T2D/EnvironmentArray.csv
- SuppFiles/Results/LODsRareMedium/T2D/FrailtyAnalysis.csv
- SuppFiles/Results/LODsRareMedium/T2D/HeritabilityAnalysis.csv
- SuppFiles/Results/LODsRareMedium/T2D/StatisticalPower.csv
- SuppFiles/Results/LODsRareMedium/_ConfAnalysis/
- SuppFiles/Results/LODsRareMedium/_ConfAnalysis/HeritabilityModelConfig.txt
- SuppFiles/Results/LungCancerTwoSDFraction.csv
- SuppFiles/Results/StatisticalPowerAlleleParameters.txt
- SuppFiles/Results/StrokeTwoSDFraction.csv
- SuppFiles/ScenarioConfigFiles/
- SuppFiles/ScenarioConfigFiles/HeritabilityApproxParameters/
- SuppFiles/ScenarioConfigFiles/HeritabilityApproxParameters/Alzheimers.txt
- SuppFiles/ScenarioConfigFiles/HeritabilityApproxParameters/BreastCancer.txt
- SuppFiles/ScenarioConfigFiles/HeritabilityApproxParameters/CAD.txt
- SuppFiles/ScenarioConfigFiles/HeritabilityApproxParameters/ColorectalCancer.txt
- SuppFiles/ScenarioConfigFiles/HeritabilityApproxParameters/Exponential.txt
- SuppFiles/ScenarioConfigFiles/HeritabilityApproxParameters/HipOsteoarthritis.txt
- SuppFiles/ScenarioConfigFiles/HeritabilityApproxParameters/LungCancer.txt
- SuppFiles/ScenarioConfigFiles/HeritabilityApproxParameters/PancreaticCancer.txt
- SuppFiles/ScenarioConfigFiles/HeritabilityApproxParameters/ProstateCancer.txt
[truncated: 71 more entries]
