# Supplementary material for: Age-related late-onset disease heritability patterns and implications for genome-wide association studies
Source: PeerJ. 2019 Jun 14;7:e7168. doi: 10.7717/peerj.7168 (PMC6573810; doi:10.7717/peerj.7168)
Supplement: Supplemental Information 1 [file peerj-07-7168-s001.zip › SuppFiles/ClinicalData/boehme2015prevalence.T2D.data]

22	0.03
27	0.07
32	0.14
37	0.2
42	0.41
47	0.58
52	0.94
57	1.37
62	1.96
67	2.3
72	2.42
77	2.51
82	2.51
