# Supplementary material for: Age-related late-onset disease heritability patterns and implications for genome-wide association studies
Source: PeerJ. 2019 Jun 14;7:e7168. doi: 10.7717/peerj.7168 (PMC6573810; doi:10.7717/peerj.7168)
Supplement: Supplemental Information 1 [file peerj-07-7168-s001.zip › SuppFiles/ClinicalData/brookmeyer1998projections.AlzheimersForIncResults.data]

60	0.08
65	0.17
70	0.35
75	0.71
80	1.44
85	2.92
90	5.95
95	12.10
