# Supplementary material for: Age-related late-onset disease heritability patterns and implications for genome-wide association studies
Source: PeerJ. 2019 Jun 14;7:e7168. doi: 10.7717/peerj.7168 (PMC6573810; doi:10.7717/peerj.7168)
Supplement: Supplemental Information 1 [file peerj-07-7168-s001.zip › SuppFiles/ClinicalData/CancerResearchUK.BreastCancer.data]

27	10.4e-3
32	28.9e-3
37	62.9e-3
42	122.4e-3
47	221.7e-3
52	280.5e-3
57	275.1e-3
62	351.2e-3
67	414.1e-3
72	358.7e-3
77	407.7e-3
82	441.1e-3
87	470e-3
