# Supplementary material for: Age-related late-onset disease heritability patterns and implications for genome-wide association studies
Source: PeerJ. 2019 Jun 14;7:e7168. doi: 10.7717/peerj.7168 (PMC6573810; doi:10.7717/peerj.7168)
Supplement: Supplemental Information 1 [file peerj-07-7168-s001.zip › SuppFiles/ClinicalData/CancerResearchUK.ColorectalCancer.data]

27	3.3e-3
32	6.5e-3
37	8.4e-3
42	12.8e-3
47	24.1e-3
52	48.5e-3
57	86.9e-3
62	157.2e-3
67	207.5e-3
72	311.9e-3
77	384.4e-3
82	486.5e-3
87	528.5e-3
