# Supplementary material for: Age-related late-onset disease heritability patterns and implications for genome-wide association studies
Source: PeerJ. 2019 Jun 14;7:e7168. doi: 10.7717/peerj.7168 (PMC6573810; doi:10.7717/peerj.7168)
Supplement: Supplemental Information 1 [file peerj-07-7168-s001.zip › SuppFiles/ClinicalData/CancerResearchUK.LungCancerMen.data]

22	0.3e-3
27	0.5e-3
32	0.9e-3
37	2.3e-3
42	6.7e-3
47	15.9e-3
52	36e-3
57	80e-3
62	151.5e-3
67	239.5e-3
72	367.9e-3
77	463.2e-3
82	538.1e-3
87	608.7e-3
