# Supplementary material for: Age-related late-onset disease heritability patterns and implications for genome-wide association studies
Source: PeerJ. 2019 Jun 14;7:e7168. doi: 10.7717/peerj.7168 (PMC6573810; doi:10.7717/peerj.7168)
Supplement: Supplemental Information 1 [file peerj-07-7168-s001.zip › SuppFiles/ClinicalData/CancerResearchUK.PancreasCancer.data]

32 0.3e-3
37 1.1e-3
42 2.6e-3
47 5.3e-3
52 10e-3
57 17.4e-3
62 30.8e-3
67 44.8e-3
72 62e-3
77 81.4e-3
82 100e-3
87 116.3e-3
