# Supplementary material for: Age-related late-onset disease heritability patterns and implications for genome-wide association studies
Source: PeerJ. 2019 Jun 14;7:e7168. doi: 10.7717/peerj.7168 (PMC6573810; doi:10.7717/peerj.7168)
Supplement: Supplemental Information 1 [file peerj-07-7168-s001.zip › SuppFiles/ClinicalData/CancerResearchUK.PancreaticCancer.data]

32	0.3e-3
37	1.1e-3
42	2.6e-3
47	5.3e-3
52	10e-3
57	17.4e-3
62	30.8e-3
67	44.8e-3
72	62e-3
77	81.4e-3
82	100e-3
87	116.3e-3
