# Supplementary material for: Age-related late-onset disease heritability patterns and implications for genome-wide association studies
Source: PeerJ. 2019 Jun 14;7:e7168. doi: 10.7717/peerj.7168 (PMC6573810; doi:10.7717/peerj.7168)
Supplement: Supplemental Information 1 [file peerj-07-7168-s001.zip › SuppFiles/ClinicalData/CancerResearchUK.ProstateCancer.data]

42	3.3e-3
47	17.9e-3
52	64.1e-3
57	181.4e-3
62	346e-3
67	585.7e-3
72	717.1e-3
77	824.4e-3
82	728.4e-3
87	786.6e-3
