# Supplementary material for: Age-related late-onset disease heritability patterns and implications for genome-wide association studies
Source: PeerJ. 2019 Jun 14;7:e7168. doi: 10.7717/peerj.7168 (PMC6573810; doi:10.7717/peerj.7168)
Supplement: Supplemental Information 1 [file peerj-07-7168-s001.zip › SuppFiles/Executable/HeritabilityApproxParameters/Alzheimers.txt]

-1.5858e+01,2.0479e-01,-2.4468e-03,6.0339e+01,6.2441e+00,1.0367e+02,1.1856e-03
