# Supplementary material for: Age-related late-onset disease heritability patterns and implications for genome-wide association studies
Source: PeerJ. 2019 Jun 14;7:e7168. doi: 10.7717/peerj.7168 (PMC6573810; doi:10.7717/peerj.7168)
Supplement: Supplemental Information 1 [file peerj-07-7168-s001.zip › SuppFiles/Executable/HeritabilityApproxParameters/HipOsteoarthritis.txt]

-1.213e+01,1.5197e-01,-5.3609e-03,9.1638e-01,6.1517e+00,7.1542e+01,1.2569e-03
