# Supplementary material for: Age-related late-onset disease heritability patterns and implications for genome-wide association studies
Source: PeerJ. 2019 Jun 14;7:e7168. doi: 10.7717/peerj.7168 (PMC6573810; doi:10.7717/peerj.7168)
Supplement: Supplemental Information 1 [file peerj-07-7168-s001.zip › SuppFiles/Executable/HeritabilityApproxParameters/LungCancer.txt]

-1.369e+01,1.7193e-01,-1.462e-03,6.2286e-01,6.2633e+00,6.9626e+01,5.0085e-04
