# Supplementary material for: Age-related late-onset disease heritability patterns and implications for genome-wide association studies
Source: PeerJ. 2019 Jun 14;7:e7168. doi: 10.7717/peerj.7168 (PMC6573810; doi:10.7717/peerj.7168)
Supplement: Supplemental Information 1 [file peerj-07-7168-s001.zip › SuppFiles/Executable/HeritabilityApproxParameters/PancreaticCancer.txt]

-1.2695e+01,1.2243e-01,-2.126e-03,1.2672e-01,7.6751e+00,7.1615e+01,7.2235e-04
