# Supplementary material for: Age-related late-onset disease heritability patterns and implications for genome-wide association studies
Source: PeerJ. 2019 Jun 14;7:e7168. doi: 10.7717/peerj.7168 (PMC6573810; doi:10.7717/peerj.7168)
Supplement: Supplemental Information 1 [file peerj-07-7168-s001.zip › SuppFiles/Executable/HeritabilityApproxParameters/ProstateCancer.txt]

-1.2656e+01,1.7922e-01,-2.6717e-02,7.8131e-01,4.1596e+00,6.2476e+01,5.6468e-03
