# Supplementary material for: Age-related late-onset disease heritability patterns and implications for genome-wide association studies
Source: PeerJ. 2019 Jun 14;7:e7168. doi: 10.7717/peerj.7168 (PMC6573810; doi:10.7717/peerj.7168)
Supplement: Supplemental Information 1 [file peerj-07-7168-s001.zip › SuppFiles/Executable/HeritabilityApproxParameters/T2D.txt]

-6.127e+00,1.1689e-01,-5.6343e-02,2.5844e+00,7.0165e+00,5.4676e+01,1.1978e-02
