# Supplementary material for: Age-related late-onset disease heritability patterns and implications for genome-wide association studies
Source: PeerJ. 2019 Jun 14;7:e7168. doi: 10.7717/peerj.7168 (PMC6573810; doi:10.7717/peerj.7168)
Supplement: Supplemental Information 1 [file peerj-07-7168-s001.zip › SuppFiles/Executable/HeritabilityModelConfigDEBUG.txt]

[Parameters]
szResultFilePath="C:\Temp\Results\LODsCommonLow"
nMaxAge=105
nPopulation=50000

bDoDirectSimulation=1  // can do: with or without out bDoCohortStudy=1, all save settings apply
bSaveScatterPlot=1
bSaveHeritabilityAnalysis=1
bSaveEnvironmentMultiplierArray=1
bUseMortalityInCohortStudy=1

nProduceScatterPlotForPopulation=100000  

bAnalyzeStatPower=1 // if we analyze it, we save it
nStatPowerElementsToTrack=9  
StatPowerId0=10000
StatPowerId1=110000
StatPowerId2=210000
StatPowerId3=30000
StatPowerId4=130000
StatPowerId5=230000
StatPowerId6=50000
StatPowerId7=150000
StatPowerId8=250000

bDoCohortStudy=1  // can do: with or without bDoDirectSimulation always do bSaveStatPower and  bSaveHeritabilityAnalysis
nCohortStudyYearsRange=10
nCohortStudyAgeStart=30
nCohortStudyAgeEnd=105
nCohortStudyCaseControlNumber=1000
nNumberOfLODs=3


[7]
szLODName="Alzheimers"
szLODFolderName="Alzheimers"
//szLODSubfolder=""
//Heritability is 79.5
nRepeatAlleleFile=143
szGeneVariantsFileName="CommonLow.txt"
dbLinearIntercept=55
dbLinearSlope=0
dIncidenceCurveApproximation=0   // 0 - Sigmoid, 1 - ExpLinear
//bApplyMortality values: 0 - off, 1 - men, 2 - women, 3 - both
nApplyMortality=3

[6]
szLODName="T2D"
szLODFolderName="T2D"
//szLODSubfolder=""
//Heritability is 69
nRepeatAlleleFile=85
szGeneVariantsFileName="CommonLow.txt"
dbLinearIntercept=1.36
dbLinearSlope=0.0144
dIncidenceCurveApproximation=0   // 0 - Sigmoid, 1 - ExpLinear

//bApplyMortality values: 0 - off, 1 - men, 2 - women, 3 - both
nApplyMortality=3


[5]
szLODName="CAD"
szLODFolderName="CAD"
//szLODSubfolder=""
//Heritability is 50-60, do 55
nRepeatAlleleFile=47
szGeneVariantsFileName="CommonLow.txt"
dbLinearIntercept=3.5
dbLinearSlope=0
dIncidenceCurveApproximation=0   // 0 - Sigmoid, 1 - ExpLinear
//bApplyMortality values: 0 - off, 1 - men, 2 - women, 3 - both
nApplyMortality=3

[5]
szLODName="Stroke"
szLODFolderName="Stroke"
//szLODSubfolder=""
//Heritability is 38-44, do 41
nRepeatAlleleFile=26
szGeneVariantsFileName="CommonLow.txt"
dbLinearIntercept=4.5
dbLinearSlope=0
dIncidenceCurveApproximation=0   // 0 - Sigmoid, 1 - ExpLinear
//bApplyMortality values: 0 - off, 1 - men, 2 - women, 3 - both
nApplyMortality=3


[2]
szLODName="BreastCancer"
szLODFolderName="BreastCancer"
//szLODSubfolder=""
//Heritability is 31
nRepeatAlleleFile=16
szGeneVariantsFileName="CommonLow.txt"
dbLinearIntercept=-0.00093
dbLinearSlope=0.00541
dIncidenceCurveApproximation=1   // 0 - Sigmoid, 1 - ExpLinear
//bApplyMortality values: 0 - off, 1 - men, 2 - women, 3 - both
nApplyMortality=2


[3]
szLODName="ProstateCancer"
szLODFolderName="ProstateCancer"
szLODSubfolder="h42"
//Heritability is 42
nRepeatAlleleFile=26
szGeneVariantsFileName="CommonLow.txt"
dbLinearIntercept=0.58525
dbLinearSlope=0.00225
dIncidenceCurveApproximation=0   // 0 - Sigmoid, 1 - ExpLinear
//bApplyMortality values: 0 - off, 1 - men, 2 - women, 3 - both
nApplyMortality=1

[0]
szLODName="ColorectalCancer"
szLODFolderName="ColorectalCancer"
//szLODSubfolder=""
//Heritability is 40
nRepeatAlleleFile=24
szGeneVariantsFileName="CommonLow.txt"
dbLinearIntercept=-0.873
dbLinearSlope=0.0163
dIncidenceCurveApproximation=0   // 0 - Sigmoid, 1 - ExpLinear
//bApplyMortality values: 0 - off, 1 - men, 2 - women, 3 - both
nApplyMortality=3


[1]
szLODName="LungCancer"
szLODFolderName="LungCancer"
//szLODSubfolder=""
//Heritability is 9.5
nRepeatAlleleFile=4
szGeneVariantsFileName="CommonLow.txt"
dbLinearIntercept=-0.773
dbLinearSlope=0.0159
dIncidenceCurveApproximation=0   // 0 - Sigmoid, 1 - ExpLinear
//bApplyMortality values: 0 - off, 1 - men, 2 - women, 3 - both
nApplyMortality=3
//nOverwritePopulationSize=1200000000
