# Supplementary material for: Age-related late-onset disease heritability patterns and implications for genome-wide association studies
Source: PeerJ. 2019 Jun 14;7:e7168. doi: 10.7717/peerj.7168 (PMC6573810; doi:10.7717/peerj.7168)
Supplement: Supplemental Information 1 [file peerj-07-7168-s001.zip › SuppFiles/Executable/RareHigh.txt]

SNP	Allele1	Allele2Chrom		Pos	EAF	OR	Pvalue
rs10000	C	T	0	0	0.0073	4.05	7.1E-10
rs20000	C	T	0	0	0.0180	4.05	7.1E-10
rs30000	C	T	0	0	0.0286	4.05	7.1E-10
rs40000	C	T	0	0	0.0393	4.05	7.1E-10
rs50000	C	T	0	0	0.0500	4.05	7.1E-10
rs60000	C	T	0	0	0.0073	3.445	7.1E-10
rs70000	C	T	0	0	0.0180	3.445	7.1E-10
rs80000	C	T	0	0	0.0286	3.445	7.1E-1
rs90000	C	T	0	0	0.0393	3.445	7.1E-10
rs100000	C	T	0	0	0.0500	3.445	7.1E-10
rs110000	C	T	0	0	0.0073	2.84	7.1E-10
rs120000	C	T	0	0	0.0180	2.84	7.1E-10
rs130000	C	T	0	0	0.0286	2.84	7.1E-10
rs140000	C	T	0	0	0.0393	2.84	7.1E-10
rs150000	C	T	0	0	0.0500	2.84	7.1E-10
rs160000	C	T	0	0	0.0073	2.235	7.1E-10
rs170000	C	T	0	0	0.0180	2.235	7.1E-10
rs180000	C	T	0	0	0.0286	2.235	7.1E-10
rs190000	C	T	0	0	0.0393	2.235	7.1E-10
rs200000	C	T	0	0	0.0500	2.235	7.1E-10
rs210000	C	T	0	0	0.0073	1.63	7.1E-10
rs220000	C	T	0	0	0.0180	1.63	7.1E-10
rs230000	C	T	0	0	0.0286	1.63	7.1E-10
rs240000	C	T	0	0	0.0393	1.63	7.1E-10
rs250000	C	T	0	0	0.0500	1.63	7.1E-10
