# Supplementary material for: Age-related late-onset disease heritability patterns and implications for genome-wide association studies
Source: PeerJ. 2019 Jun 14;7:e7168. doi: 10.7717/peerj.7168 (PMC6573810; doi:10.7717/peerj.7168)
Supplement: Supplemental Information 1 [file peerj-07-7168-s001.zip › SuppFiles/Executable/RareMedium.txt]

SNP	Allele1	Allele2Chrom		Pos	EAF	OR	Pvalue
rs10000	C	T	0	0	0.0146	2.01	7.1E-10
rs20000	C	T	0	0	0.0359	2.01	7.1E-10
rs30000	C	T	0	0	0.0572	2.01	7.1E-10
rs40000	C	T	0	0	0.0785	2.01	7.1E-10
rs50000	C	T	0	0	0.0998	2.01	7.1E-10
rs60000	C	T	0	0	0.0146	1.8275	7.1E-10
rs70000	C	T	0	0	0.0359	1.8275	7.1E-10
rs80000	C	T	0	0	0.0572	1.8275	7.1E-10
rs90000	C	T	0	0	0.0785	1.8275	7.1E-10
rs100000	C	T	0	0	0.0998	1.8275	7.1E-10
rs110000	C	T	0	0	0.0146	1.645	7.1E-10
rs120000	C	T	0	0	0.0359	1.645	7.1E-10
rs130000	C	T	0	0	0.0572	1.645	7.1E-10
rs140000	C	T	0	0	0.0785	1.645	7.1E-10
rs150000	C	T	0	0	0.0998	1.645	7.1E-10
rs160000	C	T	0	0	0.0146	1.4625	7.1E-10
rs170000	C	T	0	0	0.0359	1.4625	7.1E-10
rs180000	C	T	0	0	0.0572	1.4625	7.1E-10
rs190000	C	T	0	0	0.0785	1.4625	7.1E-10
rs200000	C	T	0	0	0.0998	1.4625	7.1E-10
rs210000	C	T	0	0	0.0146	1.28	7.1E-10
rs220000	C	T	0	0	0.0359	1.28	7.1E-10
rs230000	C	T	0	0	0.0572	1.28	7.1E-10
rs240000	C	T	0	0	0.0785	1.28	7.1E-10
rs250000	C	T	0	0	0.0998	1.28	7.1E-10
