# Supplementary material for: Age-related late-onset disease heritability patterns and implications for genome-wide association studies
Source: PeerJ. 2019 Jun 14;7:e7168. doi: 10.7717/peerj.7168 (PMC6573810; doi:10.7717/peerj.7168)
Supplement: Supplemental Information 1 [file peerj-07-7168-s001.zip › SuppFiles/Results/LODsCommonLow/Parameters.txt]

[Parameters]
WindowPos=0,1,-1,-1,-1,-1,5,39,1620,2095,0

AskPermissions=0  // ask permision to stop simulation or close program,  1(deafault, ask), 0(just do it)
