# Supplementary material for: Age-related late-onset disease heritability patterns and implications for genome-wide association studies
Source: PeerJ. 2019 Jun 14;7:e7168. doi: 10.7717/peerj.7168 (PMC6573810; doi:10.7717/peerj.7168)
Supplement: Supplemental Information 1 [file peerj-07-7168-s001.zip › SuppFiles/Results/LODsCommonLow/T2D/ScatterData.csv]

Age	OR	Beta
21	8844.8	9.0876
22	105.35	4.6573
23	142.44	4.959
24	417.42	6.0341
25	71.767	4.2734
25	29513	10.293
26	5849.2	8.6741
26	44.443	3.7942
26	1442.7	7.2743
27	309.22	5.734
27	118.38	4.7739
27	197.55	5.286
28	413.75	6.0253
28	136.92	4.9194
28	582.08	6.3666
28	3664.9	8.2066
29	459.97	6.1312
29	435.25	6.0759
29	871.78	6.7705
29	4526.7	8.4177
30	10628	9.2712
30	1.3475	0.29824
30	109.36	4.6946
30	8.9683	2.1937
30	187.95	5.2362
31	1751.5	7.4682
31	81.167	4.3965
31	154.8	5.0422
31	69.386	4.2397
31	1335.3	7.1969
31	1922.4	7.5613
32	1.5025	0.40716
32	472.98	6.159
32	93.218	4.5349
32	1000	6.9078
32	149.54	5.0075
32	669.75	6.5069
32	3479.1	8.1545
33	162.32	5.0896
33	65.985	4.1894
33	98.857	4.5937
33	790.48	6.6726
33	2.0081	0.69719
33	609.39	6.4125
33	2.4169	0.88249
33	562.37	6.3322
33	166.88	5.1173
34	46.01	3.8289
34	343.29	5.8386
34	826.4	6.7171
34	1801.9	7.4966
34	252.87	5.5329
34	426.55	6.0557
34	1737.2	7.46
34	59.279	4.0823
34	177.93	5.1814
35	163.2	5.095
35	443.22	6.0941
35	30.274	3.4103
35	3260.9	8.0898
35	30.52	3.4184
35	2514	7.8296
35	3973.2	8.2873
35	10.685	2.3689
35	877.49	6.7771
35	271.7	5.6047
35	4472.9	8.4058
36	616.04	6.4233
36	344.79	5.8429
36	1032.6	6.9399
36	242.53	5.4911
36	194.36	5.2697
36	2934.7	7.9844
36	39.71	3.6816
36	68.446	4.226
36	63.088	4.1445
36	85.457	4.448
36	954.61	6.8613
36	346.62	5.8482
36	67.783	4.2163
37	694	6.5425
37	12.118	2.4947
37	7.273	1.9842
37	547.13	6.3047
37	165.6	5.1096
37	117.25	4.7643
37	918.3	6.8225
37	28.509	3.3502
37	395.39	5.9799
37	4.8247	1.5737
37	84.81	4.4404
37	107.49	4.6774
37	369.37	5.9118
37	43.777	3.7791
37	16.761	2.8191
37	356.19	5.8755
38	551.46	6.3126
38	47.995	3.8711
38	69.673	4.2438
38	35.23	3.5619
38	302.11	5.7108
38	1.3628	0.30951
38	116.74	4.7599
38	775.13	6.653
38	1102.2	7.0051
38	8.1745	2.101
38	111.96	4.7181
38	136.25	4.9145
38	116.13	4.7547
38	1190.9	7.0825
38	25.187	3.2263
38	272.06	5.606
38	580.82	6.3644
38	1.1862	0.17075
39	843.6	6.7377
39	231.71	5.4455
39	2157.5	7.6767
39	26.862	3.2907
39	151.93	5.0234
39	127.08	4.8448
39	719.14	6.578
39	658.22	6.4895
39	113.11	4.7284
39	49.253	3.897
39	261.73	5.5673
39	179.61	5.1908
39	14.769	2.6925
39	70.124	4.2503
39	95.861	4.5629
39	887.59	6.7885
39	101.03	4.6154
39	325.24	5.7846
39	0.22242	-1.5032
39	194.73	5.2716
39	335.74	5.8163
40	80.37	4.3866
40	49.447	3.9009
40	19.242	2.9571
40	1261.1	7.1397
40	6.7425	1.9084
40	6.8238	1.9204
40	154.48	5.0401
40	587.7	6.3762
40	51.395	3.9395
40	222.82	5.4064
40	270.66	5.6009
40	1940.9	7.5709
40	32.761	3.4892
40	145.43	4.9797
40	688.31	6.5342
40	37.105	3.6137
40	124	4.8203
40	1023.9	6.9314
40	24.792	3.2105
40	10.434	2.345
40	57.278	4.0479
40	60.483	4.1024
40	26.236	3.2671
41	41.425	3.7239
41	129.74	4.8655
41	86.003	4.4544
41	301.79	5.7097
41	9.2218	2.2216
41	124.31	4.8228
41	8.1429	2.0971
41	140.46	4.9449
41	279.26	5.6321
41	1538	7.3382
41	308.59	5.732
41	52.259	3.9562
41	5.2347	1.6553
41	9.0223	2.1997
41	86.207	4.4568
41	137.89	4.9265
41	0.68259	-0.38186
41	325.88	5.7865
41	1041.8	6.9487
41	1.3176	0.27578
41	27.131	3.3007
41	100.81	4.6133
41	148.65	5.0016
41	60.04	4.095
41	169.17	5.1309
41	11.679	2.4578
42	50.387	3.9197
42	124.44	4.8238
42	353.2	5.867
42	115.98	4.7534
42	39.927	3.6871
42	389.39	5.9646
42	2965.6	7.9948
42	146.7	4.9884
42	242.84	5.4924
42	55.738	4.0207
42	842.02	6.7358
42	40.463	3.7004
42	3.4753	1.2457
42	1625.9	7.3938
42	97.641	4.5813
42	61.764	4.1233
42	1530.2	7.3331
42	48.608	3.8838
42	72.104	4.2781
42	48.308	3.8776
42	31.172	3.4395
42	61.395	4.1173
42	233.13	5.4516
42	748.91	6.6186
42	203.31	5.3147
42	395.72	5.9807
42	25.133	3.2242
42	864.44	6.7621
42	83.272	4.4221
42	1572.9	7.3607
43	113	4.7274
43	641.86	6.4644
43	132.46	4.8863
43	200.6	5.3013
43	5.5917	1.7213
43	86.558	4.4608
43	173.06	5.1536
43	96.641	4.571
43	173.05	5.1536
43	2.5903	0.95178
43	30.972	3.4331
43	9.716	2.2738
43	10.337	2.3358
43	136.48	4.9162
43	36.888	3.6079
43	100.79	4.6131
43	12.087	2.4921
43	121.71	4.8016
43	40.71	3.7065
43	57.671	4.0548
43	3953.2	8.2823
43	238.98	5.4764
43	105.48	4.6585
43	23.57	3.16
43	108.09	4.6829
43	26.123	3.2628
43	102.27	4.6276
43	77.525	4.3506
43	191.12	5.2529
43	19.008	2.9448
43	24.554	3.2009
43	373.54	5.923
43	32.556	3.483
44	131.9	4.882
44	843.67	6.7378
44	38.484	3.6502
44	538.01	6.2879
44	18.139	2.898
44	103.85	4.6429
44	2.9363	1.0772
44	13.225	2.5821
44	34.275	3.5344
44	713.24	6.5698
44	8.3499	2.1223
44	24.998	3.2188
44	90.238	4.5025
44	254.05	5.5375
44	366.64	5.9044
44	12.149	2.4972
44	112.7	4.7247
44	113.47	4.7315
44	2828.3	7.9474
44	149.24	5.0055
44	0.76285	-0.27069
44	1.7473	0.55809
44	21.908	3.0868
44	81.186	4.3967
44	33.459	3.5103
44	27.956	3.3306
44	13.002	2.5651
44	256.48	5.5471
44	567.99	6.3421
44	1013	6.9206
44	136.3	4.9149
44	255.46	5.5431
44	1022.1	6.9296
44	66.038	4.1902
44	105.34	4.6572
44	119.86	4.7863
44	200.02	5.2984
45	9.1807	2.2171
45	170.19	5.1369
45	17.104	2.8393
45	33.327	3.5064
45	591.61	6.3829
45	129.04	4.8601
45	5.1695	1.6428
45	779.09	6.6581
45	240.52	5.4828
45	120.76	4.7938
45	111.06	4.7101
45	863.73	6.7613
45	53.733	3.984
45	1.2111	0.19157
45	0.40594	-0.90155
45	314.78	5.7519
45	16.552	2.8065
45	73.503	4.2973
45	168.81	5.1288
45	48.212	3.8756
45	190.9	5.2518
45	127.25	4.8461
45	296.7	5.6927
45	193.63	5.2659
45	232.15	5.4474
45	7.085	1.958
45	21.702	3.0774
45	736.83	6.6024
45	1381.3	7.2308
45	13.99	2.6383
45	730.15	6.5933
45	1073.3	6.9785
45	147.19	4.9917
45	6.0438	1.799
45	25.543	3.2403
45	12949	9.4688
45	454.6	6.1194
45	278.67	5.63
45	7.2726	1.9841
46	142.32	4.9581
46	116.27	4.756
46	127.89	4.8512
46	33.065	3.4985
46	79.428	4.3749
46	284.72	5.6515
46	129.29	4.8621
46	43.451	3.7716
46	1.9598	0.67286
46	286.74	5.6586
46	239.89	5.4802
46	116.63	4.759
46	142.03	4.956
46	435.89	6.0774
46	21.255	3.0566
46	842.51	6.7364
46	7.2184	1.9766
46	271	5.6021
46	69.333	4.2389
46	7.7274	2.0448
46	30.35	3.4128
46	9.4303	2.2439
46	3.0694	1.1215
46	623.1	6.4347
46	855.12	6.7512
46	28.281	3.3422
46	115.38	4.7483
46	1.6031	0.47196
46	154.93	5.043
46	2.9263	1.0737
46	50.719	3.9263
46	77.893	4.3553
46	53.897	3.9871
46	4272.1	8.3599
46	454.23	6.1186
46	76.742	4.3404
46	152.21	5.0252
46	82.981	4.4186
46	25.857	3.2526
46	6.4836	1.8693
46	3.2466	1.1776
46	20.703	3.0303
46	244.43	5.4989
46	32.465	3.4802
46	15.467	2.7387
47	6207.6	8.7335
47	132.87	4.8894
47	9.9016	2.2927
47	37.592	3.6268
47	298.74	5.6996
47	12.274	2.5075
47	223.46	5.4092
47	108.11	4.6831
47	38.213	3.6432
47	24.536	3.2001
47	329.01	5.7961
47	64.322	4.1639
47	786.4	6.6675
47	80.599	4.3895
47	71.893	4.2752
47	159.34	5.0711
47	216.69	5.3785
47	6.7789	1.9138
47	444.75	6.0975
47	74.653	4.3129
47	49.929	3.9106
47	26.4	3.2734
47	11.06	2.4033
47	52.69	3.9644
47	495.11	6.2048
47	13.865	2.6294
47	30.71	3.4246
47	36.204	3.5892
47	3.8658	1.3522
47	42.171	3.7417
47	31.731	3.4573
47	131.03	4.8754
47	8.719	2.1655
47	6.0767	1.8045
47	142	4.9559
47	4.7156	1.5509
47	264.11	5.5764
47	550.91	6.3116
47	60.129	4.0965
47	19.646	2.9779
47	30.622	3.4217
47	22.061	3.0938
47	1182.9	7.0757
47	40.408	3.699
47	27.609	3.3181
47	80.393	4.3869
47	95.415	4.5582
47	547.24	6.3049
47	256.11	5.5456
47	39.176	3.6681
47	14.093	2.6457
47	31.414	3.4473
48	21.768	3.0805
48	19.82	2.9867
48	21.925	3.0876
48	4.402	1.4821
48	11.991	2.4841
48	43.25	3.767
48	168.66	5.1279
48	222.81	5.4063
48	5.9687	1.7865
48	6251.9	8.7406
48	295.35	5.6882
48	13.378	2.5936
48	83.284	4.4223
48	371.68	5.918
48	312.52	5.7447
48	7.7332	2.0455
48	31.278	3.4429
48	1.3403	0.29289
48	10.116	2.3141
48	421.83	6.0446
48	113.65	4.7331
48	29.138	3.3721
48	2109.8	7.6543
48	0.66829	-0.40304
48	98.673	4.5918
48	18.746	2.931
48	18.823	2.9351
48	41.608	3.7283
48	107.63	4.6787
48	86.708	4.4625
48	1569.5	7.3585
48	372.21	5.9194
48	0.25754	-1.3566
48	16.891	2.8268
48	14.898	2.7012
48	6.0307	1.7969
48	273.03	5.6096
48	10.67	2.3675
48	10.365	2.3384
48	6.9661	1.9411
48	117.52	4.7666
48	129.62	4.8646
48	124.56	4.8248
48	9.4347	2.2444
48	145.13	4.9776
48	677.63	6.5186
48	711.4	6.5672
48	30.708	3.4245
48	0.11437	-2.1684
48	174.65	5.1628
48	38.213	3.6432
48	3.5489	1.2667
48	63.46	4.1504
48	10.619	2.3626
48	31.881	3.462
48	7.651	2.0348
48	3.6822	1.3035
48	77.066	4.3447
48	1375.8	7.2268
49	0.61555	-0.48524
49	1721.3	7.4509
49	14.915	2.7023
49	5.3536	1.6778
49	1.1597	0.14817
49	24.977	3.2179
49	17.619	2.869
49	71.353	4.2676
49	3.8507	1.3483
49	45.541	3.8186
49	27.556	3.3162
49	92.996	4.5326
49	115.32	4.7477
49	3.8914	1.3588
49	12.592	2.533
49	96.66	4.5712
49	34.355	3.5367
49	9.5548	2.257
49	70.578	4.2567
49	5.015	1.6124
49	0.44409	-0.81174
49	41.296	3.7208
49	10.898	2.3886
49	50.397	3.9199
49	153.43	5.0332
49	166.5	5.115
49	59.502	4.086
49	39.188	3.6684
49	3.1709	1.154
49	126.65	4.8415
49	16.729	2.8172
49	50.143	3.9149
49	63.94	4.158
49	479.65	6.1731
49	267.19	5.588
49	62.935	4.1421
49	5.5816	1.7195
49	110.71	4.7069
49	2452	7.8047
49	980.48	6.888
49	14.95	2.7047
49	188.53	5.2392
49	5.7468	1.7486
49	13.684	2.6162
49	54.684	4.0016
49	86.447	4.4595
49	182.34	5.2059
49	31.214	3.4409
49	10.092	2.3117
49	45.096	3.8088
49	59.42	4.0846
49	36.648	3.6013
49	183.8	5.2138
49	103.02	4.6349
49	34.806	3.5498
49	4.6034	1.5268
49	106.67	4.6698
49	108.92	4.6906
49	406.21	6.0069
49	0.68014	-0.38545
49	39.8	3.6839
49	59.865	4.0921
49	1208.3	7.0969
50	6.8769	1.9282
50	44.504	3.7956
50	11.978	2.483
50	77.887	4.3553
50	23.193	3.1438
50	22.539	3.1153
50	22.215	3.1007
50	76.094	4.332
50	2.6253	0.96518
50	40.708	3.7064
50	0.51329	-0.66691
50	6.4757	1.8681
50	8.3111	2.1176
50	130.63	4.8723
50	8.7587	2.1701
50	28.122	3.3366
50	15.033	2.7103
50	45.61	3.8201
50	53.706	3.9835
50	104.83	4.6523
50	29.803	3.3946
50	221.79	5.4017
50	17.753	2.8765
50	104.88	4.6528
50	15.908	2.7668
50	47.342	3.8574
50	8.4934	2.1393
50	10.033	2.3059
50	51.205	3.9358
50	54.119	3.9912
50	1.4169	0.34847
50	34.687	3.5464
50	114.41	4.7398
50	81.34	4.3986
50	44.296	3.7909
50	106.14	4.6648
50	410.74	6.018
50	0.54793	-0.6016
50	354.22	5.8699
50	73.174	4.2928
50	97.733	4.5822
50	28.603	3.3535
50	4.9827	1.606
50	8.0739	2.0886
50	29.787	3.3941
50	12.509	2.5265
50	15.958	2.77
50	18.552	2.9206
50	13.117	2.5739
50	58.403	4.0674
50	143.52	4.9664
50	17.272	2.8491
50	55.981	4.025
50	121.37	4.7988
50	89.837	4.498
50	55.022	4.0077
50	20.531	3.0219
50	12.177	2.4996
50	12.114	2.4943
50	6.9997	1.9459
50	31.174	3.4396
50	139.23	4.9361
50	1500.9	7.3138
50	43.436	3.7713
50	1142.5	7.041
50	144.62	4.9741
50	2.95	1.0818
50	66.105	4.1912
50	11.534	2.4453
50	49.657	3.9051
50	4.4671	1.4967
50	83.933	4.43
51	69.588	4.2426
51	1.1179	0.11143
51	4.9025	1.5897
51	11.583	2.4496
51	43.161	3.7649
51	66.186	4.1925
51	739.43	6.6059
51	106.88	4.6717
51	1.956	0.67093
51	77.063	4.3446
51	12.462	2.5227
51	11.892	2.4759
51	4.1267	1.4175
51	4.6844	1.5442
51	170.7	5.1399
51	6.3969	1.8558
51	20.93	3.0412
51	28.117	3.3364
51	125.3	4.8307
51	61.1	4.1125
51	83.154	4.4207
51	40.003	3.6889
51	10.464	2.3479
51	58.691	4.0723
51	9.5211	2.2535
51	3.756	1.3234
51	6.8264	1.9208
51	262.47	5.5702
51	0.32098	-1.1364
51	40.244	3.695
51	134.71	4.9031
51	6.3254	1.8446
51	35.58	3.5718
51	390.81	5.9682
51	17.522	2.8634
51	17.482	2.8612
51	13.989	2.6383
51	417.49	6.0343
51	80.554	4.3889
51	28.803	3.3605
51	2.679	0.98545
51	111.53	4.7143
51	23.684	3.1648
51	4.6765	1.5425
51	5.3087	1.6693
51	7.7313	2.0453
51	4.6951	1.5465
51	4.3903	1.4794
51	92.331	4.5254
51	68.924	4.233
51	12.942	2.5605
51	1.8155	0.59635
51	22.513	3.1141
51	1252.2	7.1327
51	2.6044	0.9572
51	78.068	4.3576
51	113.49	4.7317
51	22.395	3.1089
51	3.8894	1.3582
51	10.963	2.3945
51	33.996	3.5262
51	4.505	1.5052
51	39.741	3.6824
51	94.545	4.5491
51	41.293	3.7207
51	170.75	5.1402
51	5.9824	1.7888
51	32.096	3.4687
51	638.65	6.4594
51	0.39525	-0.92824
51	9.9947	2.3021
51	221.32	5.3996
51	20.96	3.0426
51	8.4051	2.1288
51	77.327	4.348
51	5.7682	1.7524
52	23.104	3.14
52	10.964	2.3946
52	206.43	5.33
52	4.8545	1.5799
52	3.483	1.2479
52	21.262	3.0569
52	6.3207	1.8438
52	70.728	4.2588
52	111.32	4.7124
52	1.6834	0.52084
52	89.963	4.4994
52	34.813	3.55
52	58.093	4.062
52	249.57	5.5197
52	1.6932	0.52661
52	26.735	3.286
52	43.64	3.776
52	71.815	4.2741
52	70.161	4.2508
52	6.6415	1.8933
52	13.551	2.6065
52	27.727	3.3224
52	410.6	6.0176
52	12.492	2.5251
52	7.6423	2.0337
52	14.649	2.6844
52	7.5504	2.0216
52	39.05	3.6649
52	6.2502	1.8326
52	13.264	2.5851
52	2.002	0.69414
52	30.098	3.4045
52	7.047	1.9526
52	4.1707	1.4281
52	2541.6	7.8406
52	28.369	3.3453
52	7.0215	1.949
52	231.15	5.4431
52	14.78	2.6933
52	213.77	5.3649
52	44.582	3.7973
52	278.41	5.6291
52	13.36	2.5922
52	12.441	2.521
52	473.25	6.1596
52	22.899	3.1311
52	28.621	3.3541
52	3.118	1.1372
52	5.8965	1.7744
52	15.247	2.7244
52	5.1246	1.6341
52	9.3461	2.235
52	31.991	3.4654
52	26.686	3.2841
52	458.66	6.1283
52	43.993	3.784
52	20.318	3.0115
52	15.323	2.7293
52	1102.8	7.0056
52	14.76	2.6919
52	62.302	4.132
52	23.163	3.1425
52	131.44	4.8786
52	452.81	6.1155
52	43.363	3.7696
52	78.665	4.3652
52	56.264	4.0301
52	238.07	5.4726
52	124.47	4.8241
52	47.552	3.8618
52	60.479	4.1023
52	2.4529	0.89727
52	83.299	4.4224
52	40.358	3.6978
52	93.351	4.5364
52	1.9364	0.66086
52	249.61	5.5199
52	30.246	3.4094
52	62.622	4.1371
52	131.31	4.8776
52	48.594	3.8835
52	2.7833	1.0236
52	47.172	3.8538
53	2.4554	0.89829
53	37.093	3.6134
53	40.366	3.698
53	4.1319	1.4187
53	22.287	3.104
53	21.081	3.0484
53	0.62546	-0.46927
53	223.15	5.4078
53	39.635	3.6797
53	38.13	3.641
53	5.2418	1.6567
53	198.73	5.292
53	14.634	2.6834
53	97.355	4.5784
53	16.253	2.7882
53	1333.7	7.1957
53	63.466	4.1505
53	26.942	3.2937
53	11.622	2.4529
53	627.15	6.4412
53	20.977	3.0434
53	198.39	5.2902
53	10.521	2.3533
53	570.16	6.3459
53	335.55	5.8158
53	169.01	5.13
53	85.426	4.4477
53	285.76	5.6551
53	6.3314	1.8455
53	699.44	6.5503
53	113.65	4.7331
53	112.34	4.7215
53	20.985	3.0438
53	37.533	3.6252
53	29.171	3.3732
53	59.089	4.079
53	43.48	3.7723
53	34.466	3.54
53	18.414	2.9131
53	1.2508	0.22379
53	11.963	2.4818
53	24.948	3.2168
53	7.6197	2.0307
53	51.836	3.9481
53	1025.7	6.9331
53	24.35	3.1925
53	15.478	2.7394
53	123.18	4.8136
53	16.556	2.8068
53	98.017	4.5851
53	39.239	3.6697
53	138.6	4.9316
53	2.8769	1.0567
53	6.0625	1.8021
53	314.44	5.7508
53	22.165	3.0985
53	0.16769	-1.7856
53	30.204	3.408
53	14.663	2.6853
53	60.631	4.1048
53	60.414	4.1012
53	110.9	4.7086
53	63.28	4.1476
53	8.7372	2.1676
53	17.926	2.8863
53	22.589	3.1174
53	43.623	3.7756
53	27.328	3.3079
53	20.907	3.0401
53	10.047	2.3073
53	24.551	3.2007
53	67.597	4.2136
53	28.933	3.365
53	150.75	5.0156
53	42.736	3.755
53	115.38	4.7482
53	7.7159	2.0433
53	14.797	2.6944
53	836.11	6.7288
53	68.941	4.2332
53	10.35	2.337
53	115.5	4.7493
53	45.895	3.8264
53	85.938	4.4536
53	5.8999	1.7749
53	47.427	3.8592
53	2.6803	0.98594
54	74.178	4.3065
54	1.0684	0.066148
54	38.587	3.6529
54	68.375	4.225
54	8.0241	2.0825
54	28.984	3.3667
54	107.56	4.6781
54	30.555	3.4195
54	7.2761	1.9846
54	69.946	4.2477
54	70.368	4.2537
54	7.0864	1.9582
54	2.973	1.0896
54	25.906	3.2545
54	185.08	5.2208
54	34.337	3.5362
54	18.167	2.8996
54	37.388	3.6214
54	7.6123	2.0298
54	21.262	3.0569
54	46.084	3.8305
54	190.52	5.2498
54	22.931	3.1325
54	37.861	3.6339
54	12.88	2.5557
54	15.028	2.7099
54	189.96	5.2468
54	472.38	6.1578
54	0.6491	-0.43217
54	7.8097	2.0554
54	2.3431	0.85147
54	38.87	3.6602
54	1136.5	7.0357
54	51.218	3.9361
54	13.954	2.6358
54	0.22907	-1.4737
54	17.392	2.856
54	11.206	2.4164
54	92.441	4.5266
54	15.901	2.7664
54	10.935	2.3919
54	38.218	3.6433
54	0.7659	-0.2667
54	8.521	2.1425
54	20.307	3.011
54	1.7096	0.53625
54	3.7405	1.3192
54	1.6841	0.52124
54	4.9906	1.6076
54	109.5	4.696
54	27.266	3.3056
54	143.02	4.963
54	60.044	4.0951
54	46.425	3.8378
54	168.23	5.1253
54	135.88	4.9118
54	114.22	4.7381
54	48.775	3.8872
54	71.431	4.2687
54	4.9939	1.6082
54	0.40206	-0.91116
54	60.845	4.1083
54	34.55	3.5424
54	150.53	5.0142
54	10.996	2.3975
54	1826.1	7.5099
54	9.2707	2.2269
54	25.259	3.2292
54	102.32	4.6281
54	3.6345	1.2905
54	388.42	5.9621
54	34.43	3.5389
54	291.22	5.6741
54	72.282	4.2806
54	81.597	4.4018
54	134.47	4.9013
54	70.606	4.2571
54	27.868	3.3275
54	37.776	3.6317
54	19.848	2.9881
54	70.195	4.2513
54	183.64	5.213
54	4.4773	1.499
54	0.34326	-1.0693
54	2.105	0.74431
54	6.259	1.834
54	163.03	5.0939
54	47.382	3.8582
54	6.1311	1.8134
54	85.304	4.4462
54	19.532	2.972
54	95.041	4.5543
54	100.21	4.6072
54	10.414	2.3431
54	121.75	4.802
54	2.299	0.83249
54	15.891	2.7657
54	831.67	6.7234
55	26.712	3.2851
55	8.616	2.1536
55	41.17	3.7177
55	20.628	3.0266
55	51.145	3.9347
55	31.316	3.4441
55	2.8827	1.0587
55	8.8806	2.1839
55	53.955	3.9882
55	81.917	4.4057
55	15.578	2.7459
55	10.044	2.307
55	5.4846	1.7019
55	37.496	3.6242
55	355.21	5.8727
55	6.9819	1.9433
55	14.386	2.6663
55	4.8033	1.5693
55	52.219	3.9554
55	0.72066	-0.32759
55	24.767	3.2095
55	217.74	5.3833
55	15.695	2.7533
55	213.97	5.3658
55	3.5314	1.2617
55	8.4255	2.1313
55	33.691	3.5172
55	17.104	2.8393
55	2.5562	0.93851
55	21.446	3.0655
55	72.574	4.2846
55	236.01	5.4639
55	24.041	3.1798
55	25.935	3.2556
55	47.546	3.8617
55	2.2809	0.82456
55	29.283	3.377
55	85.877	4.4529
55	90.205	4.5021
55	8.6065	2.1525
55	3.5992	1.2807
55	52.084	3.9529
55	36.044	3.5847
55	56.749	4.0386
55	15.527	2.7426
55	7457.4	8.917
55	26.912	3.2926
55	37.14	3.6147
55	22.537	3.1152
55	20.154	3.0034
55	41.028	3.7143
55	56.933	4.0419
55	5.2973	1.6672
55	74.333	4.3086
55	28.706	3.3571
55	112.06	4.719
55	7.4577	2.0092
55	7.1719	1.9702
55	229.1	5.4341
55	213.54	5.3638
55	33.388	3.5082
55	49.137	3.8946
55	21.73	3.0787
55	109.16	4.6928
55	279.17	5.6318
55	25.848	3.2522
55	346.92	5.8491
55	22.424	3.1101
55	54.51	3.9984
55	2.7357	1.0064
55	25.063	3.2214
55	12.687	2.5406
55	36.465	3.5964
55	59.922	4.093
55	2.4668	0.90294
55	37.542	3.6255
55	1.3701	0.31491
55	0.52375	-0.64674
55	0.22552	-1.4894
55	74.421	4.3097
55	161.68	5.0856
55	23.809	3.1701
55	67.574	4.2132
55	113.18	4.7289
55	3.8875	1.3578
55	3.4104	1.2268
55	53.167	3.9734
55	5.7169	1.7434
55	92.561	4.5279
55	13.852	2.6284
55	32.64	3.4855
55	55.328	4.0133
55	13.47	2.6005
55	22.309	3.105
55	7.1211	1.9631
55	3.4769	1.2461
55	15.785	2.7591
55	23.377	3.1518
55	1.2853	0.25102
55	13.944	2.635
55	24.507	3.199
55	18.011	2.891
55	1.6311	0.48924
55	2.3337	0.84746
55	86.348	4.4584
56	17.033	2.8352
56	22.536	3.1151
56	0.81951	-0.19905
56	19.467	2.9687
56	0.031143	-3.4692
56	5.9559	1.7844
56	5.9462	1.7828
56	5.4485	1.6953
56	36.604	3.6002
56	21.14	3.0511
56	6.7447	1.9088
56	316.33	5.7568
56	32.649	3.4858
56	15.128	2.7165
56	129.87	4.8665
56	34.995	3.5552
56	236.01	5.4639
56	27.769	3.3239
56	60.951	4.1101
56	2.5789	0.94736
56	2.3085	0.83659
56	1.2694	0.23854
56	351.38	5.8619
56	6.6057	1.8879
56	46.914	3.8483
56	60.546	4.1034
56	4.7848	1.5655
56	0.63011	-0.46186
56	35.438	3.5678
56	21.379	3.0624
56	8.0852	2.09
56	143.54	4.9666
56	21.556	3.0707
56	5.9424	1.7821
56	240.64	5.4833
56	12.85	2.5533
56	5.4883	1.7026
56	7.8746	2.0636
56	79.214	4.3722
56	15.874	2.7647
56	44.615	3.7981
56	31.858	3.4613
56	3.6513	1.2951
56	110.42	4.7043
56	40.029	3.6896
56	14.009	2.6397
56	68.014	4.2197
56	63.582	4.1523
56	31.106	3.4374
56	43.233	3.7666
56	0.47993	-0.73412
56	842.22	6.736
56	126.05	4.8367
56	503.15	6.2209
56	2.1648	0.77231
56	61.082	4.1122
56	14.96	2.7054
56	5.7134	1.7428
56	1.6259	0.48607
56	9.8178	2.2842
56	18.167	2.8996
56	36.966	3.61
56	117.75	4.7685
56	21.19	3.0535
56	18.327	2.9084
56	5.7505	1.7493
56	0.25341	-1.3728
56	68.73	4.2302
56	20.449	3.0179
56	65.679	4.1848
56	2.3501	0.85446
56	229.96	5.4379
56	34.165	3.5312
56	75.67	4.3264
56	107.73	4.6797
56	0.84448	-0.16904
56	32.73	3.4883
56	12.123	2.4951
56	84.228	4.4335
56	63.163	4.1457
56	48.036	3.872
56	12.448	2.5216
56	16.723	2.8168
56	1.7534	0.56156
56	26.726	3.2857
56	11.098	2.4068
56	11.399	2.4335
56	6.0591	1.8016
56	119.16	4.7804
56	19.83	2.9872
56	214.68	5.3691
56	33.249	3.504
56	1065.7	6.9714
56	60.577	4.1039
56	85.335	4.4466
56	16.547	2.8062
56	5.6204	1.7264
56	16.172	2.7833
56	12.49	2.525
56	0.57011	-0.56193
56	9.3092	2.231
56	105.84	4.662
56	18.412	2.913
56	46.211	3.8332
56	2.1275	0.75494
56	22.554	3.1159
56	747.09	6.6162
57	6.7693	1.9124
57	0.63157	-0.45954
57	3.94	1.3712
57	17.042	2.8357
57	19.672	2.9792
57	719.15	6.5781
57	42.982	3.7608
57	13.211	2.5811
57	24.759	3.2092
57	5.0212	1.6137
57	2.7649	1.017
57	24.97	3.2177
57	10.748	2.3748
57	111.35	4.7127
57	2.8574	1.0499
57	35.737	3.5762
57	18.293	2.9065
57	4.9406	1.5975
57	36.824	3.6062
57	6.9137	1.9335
57	239.99	5.4806
57	4.8009	1.5688
57	9.1911	2.2182
57	6.4225	1.8598
57	45.804	3.8244
57	15.71	2.7543
57	458.3	6.1275
57	18.141	2.8982
57	1.836	0.6076
57	20.769	3.0334
57	122.53	4.8083
57	4.4516	1.4933
57	88.353	4.4813
57	0.63123	-0.46008
57	6.9152	1.9337
57	16.003	2.7728
57	217.5	5.3822
57	3.1697	1.1536
57	56.378	4.0321
57	40.756	3.7076
57	6.4435	1.8631
57	34.419	3.5386
57	13.011	2.5658
57	10.367	2.3386
57	1.8165	0.59691
57	8.1313	2.0957
57	14.854	2.6983
57	34.776	3.5489
57	103.59	4.6405
57	8.3516	2.1225
57	43.193	3.7657
57	257.83	5.5523
57	124.88	4.8274
57	61.461	4.1184
57	1.4954	0.40242
57	7.1472	1.9667
57	21.235	3.0557
57	16.487	2.8026
57	5.8373	1.7643
57	40.072	3.6907
57	6.8053	1.9177
57	114.1	4.7371
57	708.53	6.5632
57	86.339	4.4583
57	16.269	2.7893
57	1.8129	0.59494
57	2416.3	7.79
57	7.638	2.0331
57	22.59	3.1175
57	45.308	3.8135
57	15.988	2.7718
57	14.722	2.6894
57	105.2	4.6558
57	5.0183	1.6131
57	4.098	1.4105
57	51.243	3.9366
57	12.192	2.5008
57	466.62	6.1455
57	20.762	3.0331
57	94.866	4.5525
57	12.3	2.5096
57	14.477	2.6726
57	3.021	1.1056
57	14.005	2.6394
57	48.975	3.8913
57	1.7504	0.55985
57	5.9878	1.7897
57	7.7704	2.0503
57	60.485	4.1024
57	68.382	4.2251
57	1.8659	0.62375
57	36.188	3.5887
57	268.67	5.5935
57	34.824	3.5503
57	66.174	4.1923
57	10.031	2.3057
57	171.62	5.1453
57	24.627	3.2039
57	15.803	2.7602
57	13.079	2.571
57	591.08	6.382
57	6.0616	1.802
57	31.278	3.4429
57	203.01	5.3133
57	4.6481	1.5365
57	148.17	4.9984
57	101.09	4.616
57	11.996	2.4845
57	159.32	5.0709
57	0.18458	-1.6897
58	187.34	5.2329
58	16.629	2.8112
58	33.987	3.526
58	36.368	3.5937
58	27.729	3.3225
58	49.136	3.8946
58	16.449	2.8003
58	135.02	4.9054
58	9.4178	2.2426
58	88.853	4.487
58	65.936	4.1887
58	247.24	5.5104
58	7.5728	2.0246
58	0.25208	-1.378
58	837.89	6.7309
58	25.231	3.2281
58	3.4805	1.2472
58	2.9439	1.0797
58	53.626	3.982
58	166.19	5.1131
58	25.333	3.2321
58	4.5668	1.5188
58	47.742	3.8658
58	28.252	3.3411
58	0.53712	-0.62153
58	73.398	4.2959
58	40.976	3.713
58	101.68	4.6218
58	22.026	3.0922
58	254.72	5.5401
58	60.25	4.0985
58	4.0039	1.3873
58	17.979	2.8892
58	296.48	5.692
58	8.4476	2.1339
58	5.6134	1.7252
58	45.418	3.8159
58	14.276	2.6586
58	3.1506	1.1476
58	2.2507	0.81123
58	141.66	4.9535
58	14.853	2.6982
58	33.788	3.5201
58	0.56084	-0.57832
58	5.0001	1.6095
58	14.317	2.6615
58	9.6622	2.2682
58	138.51	4.9309
58	3.0507	1.1154
58	0.52814	-0.63839
58	38.239	3.6439
58	18.434	2.9142
58	9.299	2.2299
58	96.998	4.5747
58	48.155	3.8744
58	1306.5	7.1751
58	11.24	2.4194
58	15.479	2.7395
58	27.504	3.3143
58	6.0394	1.7983
58	2.4298	0.88782
58	94.963	4.5535
58	2.6528	0.9756
58	27.347	3.3086
58	0.23667	-1.4411
58	3.8765	1.3549
58	7.545	2.0209
58	374.28	5.925
58	32.048	3.4672
58	33.397	3.5085
58	0.55184	-0.5945
58	39.561	3.6779
58	15.441	2.737
58	20.866	3.0381
58	31.155	3.439
58	47.955	3.8703
58	26.582	3.2802
58	26.313	3.2701
58	44.955	3.8057
58	30.899	3.4307
58	3.0467	1.114
58	9.2329	2.2228
58	9.7171	2.2739
58	59.617	4.0879
58	39.127	3.6668
58	50.147	3.915
58	10.28	2.3302
58	3.1626	1.1514
58	10.687	2.369
58	0.32268	-1.1311
58	37.315	3.6194
58	1.8789	0.6307
58	99.851	4.6037
58	10.158	2.3183
58	90.927	4.5101
58	53.272	3.9754
58	41.605	3.7282
58	69.106	4.2356
58	165.58	5.1095
58	267.08	5.5876
58	155.8	5.0486
58	49.656	3.9051
58	66.853	4.2025
58	28.412	3.3468
58	4.2333	1.443
58	3.4333	1.2335
58	25.146	3.2247
58	19.274	2.9588
58	5.275	1.663
58	38.624	3.6539
58	58.811	4.0743
58	54.88	4.0051
58	13.766	2.6222
58	7.0412	1.9518
58	29.359	3.3796
58	39.863	3.6854
58	18.766	2.932
58	10.614	2.3622
58	8.604	2.1522
58	94.082	4.5442
59	3.7281	1.3159
59	26.569	3.2797
59	3.4814	1.2474
59	29.133	3.3719
59	31.752	3.4579
59	44.488	3.7952
59	26.136	3.2633
59	26.27	3.2684
59	12.745	2.5452
59	47.398	3.8586
59	2.6751	0.98399
59	0.44953	-0.79956
59	77.644	4.3521
59	10.776	2.3773
59	29.771	3.3935
59	50.996	3.9318
59	368.01	5.9081
59	13.378	2.5936
59	30.225	3.4087
59	98.007	4.585
59	16.513	2.8042
59	187.84	5.2356
59	7.3378	1.993
59	4.8755	1.5842
59	5.4017	1.6867
59	4.2762	1.4531
59	175.48	5.1675
59	11.972	2.4825
59	23.536	3.1585
59	12.601	2.5338
59	143.55	4.9667
59	22.094	3.0953
59	40.34	3.6973
59	11.281	2.4231
59	19.154	2.9525
59	7.5758	2.025
59	3.7072	1.3103
59	1.6886	0.5239
59	13.901	2.6319
59	5.8853	1.7725
59	50.127	3.9146
59	4.2435	1.4454
59	95.378	4.5579
59	31.482	3.4494
59	4.8912	1.5874
59	17.315	2.8516
59	15.417	2.7354
59	38.095	3.6401
59	3.6376	1.2913
59	5.2537	1.6589
59	3.3994	1.2236
59	2.2053	0.79085
59	4.677	1.5427
59	1.946	0.66577
59	1.7971	0.58615
59	1.2689	0.23815
59	0.25205	-1.3781
59	3.566	1.2714
59	12.877	2.5554
59	3.9179	1.3656
59	7.1397	1.9657
59	41.468	3.7249
59	18.393	2.912
59	13.644	2.6133
59	20.694	3.0299
59	5.5985	1.7225
59	6.6231	1.8906
59	4.3751	1.4759
59	16.783	2.8203
59	52.483	3.9605
59	10.242	2.3265
59	1.9692	0.67764
59	99.722	4.6024
59	12.25	2.5055
59	5.4321	1.6923
59	12.789	2.5486
59	71.822	4.2742
59	28.386	3.3459
59	30.332	3.4122
59	53.348	3.9768
59	0.70464	-0.35006
59	26.663	3.2833
59	36.02	3.5841
59	93.741	4.5405
59	2.2718	0.82057
59	5.5814	1.7194
59	25.258	3.2291
59	11.528	2.4448
59	2.3933	0.87265
59	386.97	5.9584
59	19.014	2.9452
59	25.854	3.2525
59	0.37712	-0.9752
59	15.665	2.7515
59	3.9459	1.3727
59	418.17	6.0359
59	9.6116	2.263
59	10.634	2.3641
59	13.075	2.5707
59	17.754	2.8766
59	19.12	2.9507
59	7.9566	2.074
59	35.785	3.5775
59	30.957	3.4326
59	7.3231	1.991
59	10.079	2.3105
59	7.3399	1.9933
59	7.1298	1.9643
59	2.0923	0.73828
59	66.346	4.1949
59	79.313	4.3734
59	11.241	2.4195
59	28.58	3.3527
59	1.6413	0.4955
59	6.2941	1.8396
59	5.2269	1.6538
59	13.1	2.5726
60	23.248	3.1462
60	119.2	4.7808
60	78.717	4.3659
60	541.39	6.2941
60	60.397	4.1009
60	10.239	2.3262
60	23.812	3.1702
60	21.147	3.0515
60	15.205	2.7216
60	9.2948	2.2295
60	25.335	3.2322
60	2.3263	0.84429
60	5.0645	1.6222
60	5.4485	1.6953
60	8.6907	2.1623
60	3.862	1.3512
60	78.424	4.3621
60	8.9355	2.19
60	3.3577	1.2112
60	16.469	2.8015
60	1.8511	0.61575
60	8.1468	2.0976
60	4.907	1.5907
60	15.368	2.7323
60	13.21	2.5809
60	27.403	3.3106
60	161.63	5.0853
60	44.243	3.7897
60	15.357	2.7316
60	18.798	2.9337
60	5.2559	1.6593
60	30.839	3.4288
60	57.115	4.0451
60	5.0336	1.6161
60	56.355	4.0317
60	6.9084	1.9327
60	96.197	4.5664
60	289.81	5.6692
60	7.7245	2.0444
60	2.8854	1.0597
60	18.587	2.9224
60	22.28	3.1037
60	20.204	3.0059
60	16.732	2.8173
60	22.663	3.1208
60	1.0203	0.020096
60	2.1794	0.77904
60	132.63	4.8876
60	14.151	2.6498
60	30.933	3.4318
60	39.271	3.6705
60	13.826	2.6265
60	14.684	2.6867
60	24.367	3.1932
60	13.226	2.5822
60	70.964	4.2622
60	5.0333	1.6161
60	340.04	5.8291
60	0.62584	-0.46866
60	19.675	2.9794
60	0.5066	-0.68004
60	2.8339	1.0416
60	48.734	3.8864
60	7.349	1.9946
60	210.43	5.3492
60	9.8602	2.2885
60	11.994	2.4844
60	43.099	3.7635
60	70.383	4.254
60	37.07	3.6128
60	64.063	4.1599
60	5.427	1.6914
60	10.128	2.3153
60	1.4119	0.34496
60	278.1	5.628
60	33.458	3.5103
60	29.087	3.3703
60	0.58491	-0.53629
60	2.6647	0.9801
60	60.547	4.1034
60	21.482	3.0672
60	18.691	2.928
60	13.949	2.6354
60	169.66	5.1338
60	28.338	3.3442
60	19.772	2.9843
60	249.48	5.5194
60	4.2421	1.4451
60	27.499	3.3141
60	47.147	3.8533
60	57.684	4.055
60	2.9141	1.0696
60	4.633	1.5332
60	11.413	2.4348
60	28.718	3.3575
60	37.64	3.6281
60	10.114	2.3139
60	11.988	2.4839
60	119.47	4.7831
60	32.692	3.4871
60	56.912	4.0415
60	18.946	2.9416
60	34.221	3.5328
60	1812.5	7.5025
60	3.4821	1.2476
60	114.65	4.7419
60	3.0156	1.1038
60	60.257	4.0986
60	24.916	3.2155
60	9.428	2.2437
60	76.807	4.3413
60	27.752	3.3233
60	6.942	1.9376
60	3.7384	1.3187
60	9.4192	2.2428
60	2.9253	1.0734
60	3.0791	1.1246
60	61.53	4.1195
60	3.6676	1.2995
60	20.475	3.0192
60	61.639	4.1213
60	1.1605	0.14882
60	3.7152	1.3124
61	25.937	3.2557
61	72.539	4.2841
61	64.263	4.163
61	4.8461	1.5782
61	6.1312	1.8134
61	20.23	3.0071
61	10.538	2.355
61	7.2602	1.9824
61	63.366	4.1489
61	16.207	2.7855
61	79.007	4.3695
61	1.3199	0.27759
61	2.5561	0.93847
61	0.25863	-1.3524
61	26.66	3.2832
61	46.048	3.8297
61	198.94	5.293
61	19.339	2.9621
61	57.474	4.0513
61	26.187	3.2653
61	2.188	0.78298
61	19.126	2.9511
61	2.2117	0.79378
61	3.6547	1.296
61	7.8616	2.062
61	0.51026	-0.67283
61	7.1303	1.9644
61	0.50233	-0.68851
61	5.6652	1.7343
61	49.759	3.9072
61	20.6	3.0253
61	8.5736	2.1487
61	40.965	3.7127
61	165.49	5.1089
61	4.7753	1.5635
61	7.0373	1.9512
61	86.37	4.4586
61	15.553	2.7442
61	2.2388	0.80593
61	11.346	2.4288
61	16.329	2.7929
61	8.2418	2.1092
61	13.449	2.5989
61	21.263	3.057
61	46.802	3.8459
61	13.041	2.5681
61	11.257	2.421
61	2.5148	0.9222
61	57.043	4.0438
61	12.896	2.5569
61	2.4911	0.91274
61	162.56	5.0911
61	48.497	3.8815
61	15.035	2.7104
61	6.4454	1.8634
61	27.561	3.3164
61	128.96	4.8595
61	1.5905	0.46404
61	3.9272	1.3679
61	18.669	2.9268
61	4.4747	1.4984
61	32.134	3.4699
61	31.172	3.4395
61	10.043	2.3069
61	8.8503	2.1805
61	0.32518	-1.1234
61	7.084	1.9578
61	16.072	2.7771
61	21.95	3.0888
61	142.34	4.9582
61	11.781	2.4665
61	29.009	3.3676
61	19.729	2.9821
61	14.777	2.6931
61	9.5791	2.2596
61	57.428	4.0505
61	0.31794	-1.1459
61	1.5138	0.4146
61	1.7852	0.57956
61	4.7528	1.5587
61	6.9811	1.9432
61	39.478	3.6758
61	2.9609	1.0855
61	1.2853	0.25098
61	27.689	3.321
61	21.625	3.0739
61	1.7671	0.56932
61	1.081	0.077901
61	11.507	2.4429
61	11.171	2.4133
61	0.49544	-0.70232
61	23.792	3.1693
61	27.945	3.3302
61	87.951	4.4768
61	12.563	2.5308
61	10.857	2.3849
61	6.1216	1.8118
61	0.11583	-2.1557
61	5.9143	1.7774
61	11.846	2.472
61	12.026	2.487
61	0.88652	-0.12046
61	25.765	3.249
61	5.7801	1.7544
61	0.24799	-1.3944
61	9.0684	2.2048
61	26.14	3.2635
61	29.654	3.3896
61	129.73	4.8655
61	3.5969	1.2801
61	17.634	2.8698
61	4.003	1.3871
61	11.795	2.4676
61	54.876	4.0051
61	6.2791	1.8372
61	36.467	3.5964
61	16.482	2.8023
61	270.36	5.5998
61	1.3742	0.31784
61	0.61347	-0.48862
61	8.7339	2.1672
61	42.431	3.7479
61	12.934	2.5598
61	4.8966	1.5885
61	0.41001	-0.89157
61	4.3713	1.4751
61	36.012	3.5839
62	23.03	3.1368
62	56.817	4.0398
62	9.7553	2.2778
62	1.635	0.49161
62	39.113	3.6664
62	5.6464	1.731
62	2.9336	1.0762
62	31.147	3.4387
62	47.426	3.8592
62	0.32538	-1.1228
62	4.0918	1.409
62	26.219	3.2665
62	10.671	2.3675
62	8.5681	2.148
62	7.5143	2.0168
62	9.5378	2.2553
62	2.4797	0.90815
62	3.668	1.2997
62	23.333	3.1499
62	50.254	3.9171
62	5.6549	1.7325
62	6.7865	1.9149
62	5.9052	1.7758
62	31.045	3.4355
62	9.2436	2.2239
62	49.502	3.902
62	1.063	0.061091
62	4.2897	1.4562
62	11.787	2.467
62	28.855	3.3623
62	2.3473	0.85327
62	33.677	3.5168
62	74.35	4.3088
62	48.873	3.8892
62	0.84384	-0.16979
62	9.6603	2.268
62	7.4994	2.0148
62	380.22	5.9407
62	26.735	3.286
62	6.7772	1.9136
62	1.7007	0.53107
62	15.807	2.7604
62	1.0624	0.060512
62	8.1898	2.1029
62	63.787	4.1556
62	248.83	5.5168
62	2.2462	0.80923
62	18.508	2.9182
62	112.59	4.7237
62	0.65113	-0.42905
62	12.15	2.4973
62	9.885	2.291
62	6.6374	1.8927
62	25.49	3.2383
62	33.503	3.5116
62	64.953	4.1737
62	42.501	3.7495
62	1.4753	0.38885
62	306.55	5.7254
62	55.366	4.014
62	24.236	3.1878
62	37.926	3.6356
62	29.286	3.3771
62	1.1758	0.16194
62	28.169	3.3382
62	4.1141	1.4144
62	1670.3	7.4208
62	13.856	2.6287
62	25.851	3.2523
62	19.256	2.9578
62	15.886	2.7655
62	7.3095	1.9892
62	2.7858	1.0245
62	61.807	4.124
62	4.0924	1.4091
62	7.6464	2.0342
62	8.0218	2.0822
62	3.141	1.1446
62	3.6276	1.2886
62	17.279	2.8495
62	20.519	3.0213
62	0.7748	-0.25515
62	63.634	4.1531
62	4.7858	1.5656
62	33.835	3.5215
62	12.38	2.5161
62	65.632	4.1841
62	8.2239	2.107
62	6.3172	1.8433
62	27.509	3.3145
62	1.2614	0.23225
62	624.18	6.4364
62	4.7136	1.5504
62	20.063	2.9989
62	2.6477	0.9737
62	49.88	3.9096
62	1.3388	0.29178
62	238.82	5.4757
62	3.3106	1.1971
62	38.294	3.6453
62	2.0659	0.72559
62	2.795	1.0278
62	0.047464	-3.0478
62	3.3283	1.2025
62	3.5448	1.2655
62	26.514	3.2777
62	9.0694	2.2049
62	20.747	3.0324
62	2.8646	1.0524
62	13.132	2.575
62	25.211	3.2273
62	76.437	4.3365
62	14.868	2.6992
62	78.356	4.3613
62	27.955	3.3306
62	3.0754	1.1234
62	29.971	3.4002
62	6.8084	1.9182
62	1.7865	0.58025
62	213.65	5.3643
62	8.1207	2.0944
62	8.9044	2.1865
62	7.6819	2.0389
62	7.4105	2.0029
62	5.0412	1.6176
62	9.7551	2.2778
62	64.117	4.1607
62	10.331	2.3352
62	33.852	3.522
62	16.337	2.7934
62	27.484	3.3136
62	23.568	3.1599
62	24.332	3.1918
62	1.8798	0.63119
62	2.4494	0.89583
63	9.8544	2.2879
63	33.04	3.4977
63	45.575	3.8194
63	4.6045	1.527
63	92.627	4.5286
63	36.192	3.5888
63	11.746	2.4635
63	63.084	4.1445
63	9.7181	2.274
63	7.7589	2.0488
63	0.45726	-0.78251
63	33.089	3.4992
63	0.86162	-0.14895
63	5.9493	1.7833
63	29.977	3.4004
63	26.902	3.2922
63	5.8691	1.7697
63	32.211	3.4723
63	0.34538	-1.0631
63	81.581	4.4016
63	11.845	2.4719
63	4.0487	1.3984
63	5.9772	1.788
63	4.4061	1.483
63	0.77367	-0.25661
63	8.0508	2.0858
63	46.658	3.8428
63	50.21	3.9162
63	3.1061	1.1334
63	4.1184	1.4155
63	6.197	1.8241
63	22.79	3.1263
63	11.011	2.3989
63	5.9205	1.7784
63	56.042	4.0261
63	33.722	3.5181
63	49.944	3.9109
63	4.6612	1.5393
63	2.6971	0.99218
63	1.4524	0.37319
63	13.268	2.5854
63	23.294	3.1482
63	26.712	3.2851
63	5.1371	1.6365
63	16.283	2.7901
63	22.428	3.1103
63	1.0854	0.081915
63	4.931	1.5955
63	11.058	2.4031
63	64.792	4.1712
63	1.2825	0.24884
63	5.9737	1.7874
63	13.174	2.5783
63	3.826	1.3418
63	31.558	3.4518
63	60.807	4.1077
63	337.64	5.822
63	14.972	2.7062
63	1.7488	0.55891
63	1.8422	0.61096
63	2.9003	1.0648
63	1.9801	0.68314
63	2.0191	0.70267
63	7.6537	2.0352
63	27.924	3.3295
63	7.7777	2.0513
63	6.2086	1.8259
63	0.45709	-0.78288
63	2.7327	1.0053
63	1.3005	0.26272
63	10.722	2.3723
63	3.0532	1.1162
63	17.226	2.8464
63	1.6532	0.50273
63	5.2182	1.6521
63	5.641	1.7301
63	0.60329	-0.50536
63	0.74279	-0.29735
63	5.5022	1.7051
63	16.267	2.7891
63	18.544	2.9201
63	37.789	3.632
63	76.059	4.3315
63	38.407	3.6482
63	28.437	3.3477
63	22.053	3.0935
63	12	2.4849
63	4.1551	1.4243
63	20.906	3.04
63	1.6694	0.51247
63	8.1151	2.0937
63	6.1194	1.8115
63	16.29	2.7905
63	3.3548	1.2104
63	1.5621	0.44602
63	15.347	2.7309
63	65.28	4.1787
[truncated: 2,544 more rows]
